# Supplementary material for: An integrative analysis of cellular contexts, miRNAs and mRNAs reveals network clusters associated with antiestrogen-resistant breast cancer cells
Source: BMC Genomics. 2012 Dec 27;13:732. doi: 10.1186/1471-2164-13-732 (PMC3560207; doi:10.1186/1471-2164-13-732)
Supplement: Additional file 4 — Fold-change of mRNAs. The fold changes of MCF7-T over MCF7 and MCF7-F over MCF7 were summarized from our previous study [2]. The positive fold change means that the drug-resistant cell line is greater than MCF7, and the negative fold change vice versa. [file 1471-2164-13-732-S4.xls]

## Sheet: Sheet1
gene symbol	unigene	genbank	gene	source id	Fold Change(MCF7-T vs MCF7)	Welch's T-test Log(Signal)(MCF7 vs MCF7-T)	Fold Change(MCF7-F vs MCF7)	Welch's T-test Log(Signal)(MCF7 vs MCF7-F)	Description
	Hs.443884		387945	230869_at	-4.1	0.00068	-15.67	0.00071	(clone CTG-A4) mRNA sequence.
	Hs.519047			232889_at			4.26	0.0004	(clone FS1) mRNA fragment.
	Hs.398102			221621_at			2.08	0.00162	ACA47 scaRNA gene
	Hs.197084			224036_s_at	1.74	0.00629	1.96	0.0005	Brain my034 protein mRNA, complete cds
	Hs.267115			242606_at			1.98	0.00131	Breast cancer antigen 32004 mRNA, partial sequence
	Hs.170421			1555824_a_at	1.34	0.00738	-2.98	7e-05	BS 3076
	Hs.158545			1566228_at			-2.47	0.00126	CDNA clone IMAGE:2988896
	Hs.143408			230304_at			2.02	0.00144	CDNA clone IMAGE:30332316, partial cds
	Hs.58104			230388_s_at			-6.9	6e-05	CDNA clone IMAGE:30341437, partial cds
	Hs.162408			1560738_at	2.28	0.00184			CDNA clone IMAGE:30416574, partial cds
	Hs.334935			1557539_at			1.7	1e-05	CDNA clone IMAGE:3639730, partial cds
	Hs.517796			1565579_at					CDNA clone IMAGE:3689276, partial cds
	Hs.281434			224601_at			-3.42	0	CDNA clone IMAGE:3831740, partial cds
	Hs.381302			217551_at	-1.86	0.00125	-2.22	1e-05	CDNA clone IMAGE:3865861, partial cds
	Hs.451488		388382	238360_s_at			2.19	0.00755	CDNA clone IMAGE:3877454, partial cds
	Hs.259498			1568633_a_at	2.2	2e-05	-1.88	0.00099	CDNA clone IMAGE:3878708, partial cds
	Hs.117659			1554043_a_at			-1.62	0.00364	CDNA clone IMAGE:3928921, partial cds
	Hs.334577			1560443_at			3.45	0.00046	CDNA clone IMAGE:3937917, partial cds
	Hs.356481			227755_at	1.69	0.00654	2.7	0.00027	CDNA clone IMAGE:4077090, partial cds
	Hs.118064			223661_at	1.68	0.00222	-1.74	0	CDNA clone IMAGE:4099512, partial cds
	Hs.406482			211050_x_at			5.08	0.00417	CDNA clone IMAGE:4129277, partial cds
	Hs.492802			201749_at			1.41	0.00265	CDNA clone IMAGE:4152985, partial cds
	Hs.349570			242121_at			5.53	0.00013	CDNA clone IMAGE:4328048, partial cds
	Hs.336989			239376_at			1.47	0.0014	CDNA clone IMAGE:4333081, partial cds
	Hs.283456			1559593_a_at			10.33	0.00012	CDNA clone IMAGE:4335164, partial cds
	Hs.356623			212509_s_at			-1.8	0.00062	CDNA clone IMAGE:4346793, partial cds
	Hs.387396			242554_at			3.01	7e-05	CDNA clone IMAGE:4369783, partial cds
	Hs.175894			1556527_a_at			12.46	0.00503	CDNA clone IMAGE:4402168, partial cds
	Hs.513876			226005_at			-1.4	1e-05	CDNA clone IMAGE:4431242, partial cds
	Hs.518233			225102_at			1.41	0.00257	CDNA clone IMAGE:4441572, partial cds
	Hs.35962			226936_at	1.44	0.0031	-3.33	0.0002	CDNA clone IMAGE:4448513, partial cds
	Hs.460841			215385_at			5.4	0.00013	CDNA clone IMAGE:4607523, partial cds
	Hs.355559		389861	225029_at			-4.7	0	CDNA clone IMAGE:4686928, partial cds
	Hs.129004		399982	236042_at					CDNA clone IMAGE:4752264, partial cds
	Hs.385816			1569150_x_at			2.87	0.00266	CDNA clone IMAGE:4763486, partial cds
	Hs.214269			238910_at			4.5	0.00616	CDNA clone IMAGE:4779711, partial cds
	Hs.283396			241487_at	3.16	0.0006			CDNA clone IMAGE:4792502, partial cds
	Hs.385479			1562928_at			-2.06	0.00437	CDNA clone IMAGE:4798205, partial cds
	Hs.446566			228158_at	-1.53	0.00601	-3.93	0	CDNA clone IMAGE:4801360, with apparent retained intron
	Hs.479261		375787	226558_at			2.48	0.0007	CDNA clone IMAGE:4812880, partial cds
	Hs.423523			204131_s_at	-2.02	0.00426	-2.05	0.00196	CDNA clone IMAGE:4814010, partial cds
	Hs.21816			228494_at	3.02	0.00447	1.87	0.00034	CDNA clone IMAGE:4815736, partial cds
	Hs.406952			1557778_at			9.62	0.00588	CDNA clone IMAGE:4816654, partial cds
	Hs.356618		387921	227040_at			5.58	0.00014	CDNA clone IMAGE:4822701, partial cds
	Hs.86508			230672_at			-2.14	0.00513	CDNA clone IMAGE:4841343, partial cds
	Hs.507183			229754_at			-1.81	0.00015	CDNA clone IMAGE:4862812, partial cds
	Hs.487752			1556033_at			-1.59	0.00065	CDNA clone IMAGE:5115141, partial cds
	Hs.449110			221973_at			3.79	2e-05	CDNA clone IMAGE:5217021, with apparent retained intron
	Hs.449734		338812	213378_s_at	1.89	3e-05	3.17	0	CDNA clone IMAGE:5225746, partial cds
	Hs.12827			230272_at			7.21	0.00391	CDNA clone IMAGE:5260726, partial cds
	Hs.149726			1561037_a_at			-2.72	0.00036	CDNA clone IMAGE:5260914, partial cds
	Hs.348751			1556216_s_at			-1.91	0.00142	CDNA clone IMAGE:5261375, partial cds
	Hs.29464			231576_at			2.33	1e-05	CDNA clone IMAGE:5261903, partial cds
	Hs.300020		400154	240574_at	1.56	0.00157			CDNA clone IMAGE:5262677, partial cds
	Hs.296031			228959_at			-1.31	0.00327	CDNA clone IMAGE:5262734, partial cds
	Hs.375116			1555159_at			-1.84	0.00818	CDNA clone IMAGE:5262992, partial cds
	Hs.19339			228108_at			2.01	0.0035	CDNA clone IMAGE:5263177, partial cds
	Hs.301985		401245	242618_at			2.69	0.00664	CDNA clone IMAGE:5265581, partial cds
	Hs.370912			1556043_a_at			8.83	0.00474	CDNA clone IMAGE:5268363, partial cds
	Hs.5064			224740_at	-1.58	0.00076	-2.1	0.00018	CDNA clone IMAGE:5270526, partial cds
	Hs.24321			228731_at	-2.03	0.0082	-1.93	0.00028	CDNA clone IMAGE:5273964, partial cds
	Hs.283228			1557598_at			8.47	0.00532	CDNA clone IMAGE:5274693, partial cds
	Hs.382173			1560342_at			9.08	0	CDNA clone IMAGE:5275043, partial cds
	Hs.302631			235174_s_at			-1.52	0.00505	CDNA clone IMAGE:5286843, partial cds
	Hs.156928			1556301_at	-1.57	0.00266			CDNA clone IMAGE:5288145, partial cds
	Hs.441051			1556834_at			19.44	0.00336	CDNA clone IMAGE:5296106, partial cds
	Hs.434420			239319_at			-8.95	1e-05	CDNA clone IMAGE:5297581, partial cds
	Hs.349001			1569399_at	-1.46	0.0025	1.99	0.00075	CDNA clone IMAGE:5416221, partial cds
	Hs.334714			1559376_at			1.51	0.00363	CDNA clone IMAGE:5441406, partial cds
	Hs.333059			1560638_a_at			4.39	0.00839	CDNA clone IMAGE:5744875, partial cds
	Hs.446324			229720_at					CDNA clone IMAGE:5756190, partial cds
	Hs.19340			1560402_at	2.18	0.00031			CDNA clone IMAGE:6022744, partial cds
	Hs.55028			228559_at	1.38	0.00794	-1.55	0.00056	CDNA clone IMAGE:6043059, partial cds
	Hs.440893			236841_at			5.66	0	CDNA clone IMAGE:6102590, partial cds
	Hs.12422		400768	239337_at			-1.62	0.00179	CDNA clone IMAGE:6167132, partial cds
	Hs.105791			239847_at	-1.64	0.00468	-1.78	0.00135	CDNA clone IMAGE:6186815, partial cds
	Hs.456577		400775	229429_x_at	1.34	0.00869	-4.61	0	CDNA clone IMAGE:6191689, partial cds
	Hs.456577		400775	1558588_at			4.05	4e-05	CDNA clone IMAGE:6191689, partial cds
	Hs.403972			235122_at					CDNA clone IMAGE:6254031
	Hs.112742		401141	229623_at	-2.01	0.00043	-7.63	0	CDNA clone IMAGE:6301163, containing frame-shift errors
	Hs.6872			227185_at			-1.94	0.00055	CDNA clone IMAGE:6452834, partial cds
	Hs.135058		390595	243005_at			2.93	0.00101	CDNA clone IMAGE:6471394, partial cds
	Hs.408934		400721	60794_f_at	1.61	0.00417			CDNA clone IMAGE:6653606, partial cds
	Hs.348338			1555194_at			1.93	0.00868	CDNA clone MGC:21733 IMAGE:4517792, complete cds
	Hs.458096			1554097_a_at			3.6	0.00058	CDNA clone MGC:30053 IMAGE:5139119, complete cds
	Hs.105223			235117_at			-2.79	0.00185	CDNA clone MGC:61554 IMAGE:6174351, complete cds
	Hs.443738		400040	1558277_at			-1.87	0.00702	CDNA clone MGC:61706 IMAGE:6162269, complete cds
	Hs.296522			216290_x_at			-2.54	0.00919	CDNA FLJ10002 fis, clone HEMBA1000046
	Hs.502632			215349_at			13.29	0.00687	CDNA FLJ10133 fis, clone HEMBA1003067
	Hs.274546			222164_at			-3.16	2e-05	CDNA FLJ10190 fis, clone HEMBA1004753
	Hs.485406			215558_at			5.2	0.00013	CDNA FLJ10256 fis, clone HEMBB1000870
	Hs.493477			233112_at			9.17	0.00991	CDNA FLJ10263 fis, clone HEMBB1000991
	Hs.180171			227754_at			2.08	0.0048	CDNA FLJ10417 fis, clone NT2RP1000112
	Hs.125353			228125_at					CDNA FLJ10641 fis, clone NT2RP2005748
	Hs.209115			244524_at			9.42	0.00071	CDNA FLJ10919 fis, clone OVARC1000347
	Hs.432643			232594_at	-4.22	0.00244	-1.72	0.00942	CDNA FLJ10967 fis, clone PLACE1000798
	Hs.7111			231952_at	-1.81	0.00275			CDNA FLJ11161 fis, clone PLACE1007021
	Hs.24359			225880_at			1.8	0.00013	CDNA FLJ11174 fis, clone PLACE1007367
	Hs.270124			232528_at			4.88	0.00079	CDNA FLJ11226 fis, clone PLACE1008280
	Hs.200113			232347_x_at	2.29	0.00032	2.42	0	CDNA FLJ11379 fis, clone HEMBA1000469
	Hs.127797			227349_at			4.15	0.00016	CDNA FLJ11381 fis, clone HEMBA1000501
	Hs.169068			232797_at			10.69	0.00148	CDNA FLJ11397 fis, clone HEMBA1000622
	Hs.287948			232144_at			2.24	0.00239	CDNA FLJ11405 fis, clone HEMBA1000769
	Hs.447720			215978_x_at			2.64	4e-05	CDNA FLJ11452 fis, clone HEMBA1001435
	Hs.188325			232529_at			5.51	0.00164	CDNA FLJ11484 fis, clone HEMBA1001835
	Hs.145444			232796_at			7.64	0.00317	CDNA FLJ11494 fis, clone HEMBA1001942
	Hs.150324			232586_x_at	1.61	0.00084	4.64	0	CDNA FLJ11504 fis, clone HEMBA1002119
	Hs.491788			232668_at			4.86	0.00075	CDNA FLJ11528 fis, clone HEMBA1002621
	Hs.406798			233243_at			7.82	0.00471	CDNA FLJ11533 fis, clone HEMBA1002678
	Hs.504734			233300_at			5.83	8e-05	CDNA FLJ11548 fis, clone HEMBA1002944
	Hs.301800			215626_at	1.86	0.0063	3.53	0.00015	CDNA FLJ11568 fis, clone HEMBA1003278
	Hs.333428			1565595_at	-1.88	0.00409	1.63	0.0088	CDNA FLJ11575 fis, clone HEMBA1003531
	Hs.477694			233274_at			2.03	0.008	CDNA FLJ11615 fis, clone HEMBA1004024
	Hs.300897			216067_at			4.74	0.00091	CDNA FLJ11624 fis, clone HEMBA1004193
	Hs.287436			233446_at			3.6	0.0029	CDNA FLJ11655 fis, clone HEMBA1004554
	Hs.439326			215578_at	1.6	0.001	1.9	0.00034	CDNA FLJ11662 fis, clone HEMBA1004629
	Hs.301124			232744_x_at			4.5	0.00502	CDNA FLJ11681 fis, clone HEMBA1004865
	Hs.132032			232559_at			2.76	0.00778	CDNA FLJ11683 fis, clone HEMBA1004900
	Hs.287440			232656_at			2.76	0.00997	CDNA FLJ11692 fis, clone HEMBA1004983
	Hs.287453			233832_at			3.06	0.00077	CDNA FLJ11762 fis, clone HEMBA1005670
	Hs.454907		375136	233338_at	1.64	0.00665			CDNA FLJ11789 fis, clone HEMBA1006090
	Hs.301448			232927_at			2.53	0.00238	CDNA FLJ11813 fis, clone HEMBA1006380
	Hs.287459			215854_at			1.7	0.00109	CDNA FLJ11844 fis, clone HEMBA1006665
	Hs.493302			233419_at			2.45	0.00382	CDNA FLJ11851 fis, clone HEMBA1006744
	Hs.477771			233004_x_at			3.44	0.00198	CDNA FLJ11855 fis, clone HEMBA1006780
	Hs.466476			232949_at			1.47	0.00669	CDNA FLJ11873 fis, clone HEMBA1007066
	Hs.301249			233401_at			6.52	0	CDNA FLJ11892 fis, clone HEMBA1007281
	Hs.288155			233214_at			5.41	0.00065	CDNA FLJ11900 fis, clone HEMBA1007341
	Hs.333496			1557316_at					CDNA FLJ11901 fis, clone HEMBA1007347
	Hs.507854			233931_at			3.81	0.00053	CDNA FLJ11919 fis, clone HEMBB1000274
	Hs.296676			232952_at			10.31	0.00636	CDNA FLJ11942 fis, clone HEMBB1000652
	Hs.270247			232883_at			4.54	0.00336	CDNA FLJ11977 fis, clone HEMBB1001254
	Hs.116769			232592_at			1.43	0.00518	CDNA FLJ11982 fis, clone HEMBB1001335
	Hs.269908			231057_at			7.76	0.00597	CDNA FLJ11991 fis, clone HEMBB1001424
	Hs.156518			232834_at			2.41	0.00746	CDNA FLJ11994 fis, clone HEMBB1001436
	Hs.524191			214912_at			19.59	0.00144	CDNA FLJ12005 fis, clone HEMBB1001565
	Hs.495624			232963_at			3.18	0.00083	CDNA FLJ12014 fis, clone HEMBB1001685
	Hs.210430			233921_s_at			4.29	0	CDNA FLJ12016 fis, clone HEMBB1001707
	Hs.287480			232659_at			4.16	6e-05	CDNA FLJ12017 fis, clone HEMBB1001735
	Hs.490983			233393_at			2.33	0.00017	CDNA FLJ12020 fis, clone HEMBB1001753
	Hs.266796			233035_at			3.21	7e-05	CDNA FLJ12023 fis, clone HEMBB1001785
	Hs.8958			229858_at			40.27	3e-05	CDNA FLJ12024 fis, clone HEMBB1001797
	Hs.160572			232439_at			4.75	0.00063	CDNA FLJ12030 fis, clone HEMBB1001868
	Hs.188691			230791_at			6.34	0	CDNA FLJ12033 fis, clone HEMBB1001899
	Hs.491147			233270_x_at			2.14	0.00426	CDNA FLJ12039 fis, clone HEMBB1001930
	Hs.378706			1565881_at			2.3	0.00857	CDNA FLJ12064 fis, clone HEMBB1002232
	Hs.486433			233770_at			3.48	0.00026	CDNA FLJ12077 fis, clone HEMBB1002453
	Hs.118317			233180_at			6.44	0.00352	CDNA FLJ12088 fis, clone HEMBB1002545
	Hs.478378			215212_at			3.48	0.0003	CDNA FLJ12091 fis, clone HEMBB1002582
	Hs.494744			215390_at			6.37	8e-05	CDNA FLJ12102 fis, clone HEMBB1002684
	Hs.296699			233611_at			17.16	0.00612	CDNA FLJ12106 fis, clone HEMBB1002702
	Hs.432941			215786_at	1.52	0.004	4.49	1e-05	CDNA FLJ12108 fis, clone MAMMA1000009
	Hs.497724			233713_at			5.89	0.00025	CDNA FLJ12119 fis, clone MAMMA1000092
	Hs.137447			232375_at			25.6	0	CDNA FLJ12169 fis, clone MAMMA1000643
	Hs.406812			233130_at			17.08	0.00714	CDNA FLJ12202 fis, clone MAMMA1000908
	Hs.188853			232351_at			3.52	0.00031	CDNA FLJ12246 fis, clone MAMMA1001343
	Hs.498319			215899_at			-1.97	0.0068	CDNA FLJ12269 fis, clone MAMMA1001635
	Hs.498954			233280_at			3.27	5e-05	CDNA FLJ12275 fis, clone MAMMA1001686
	Hs.45184			232333_at			5.08	1e-05	CDNA FLJ12284 fis, clone MAMMA1001757
	Hs.511707			233388_at			3.64	0.00062	CDNA FLJ12288 fis, clone MAMMA1001783
	Hs.507822			232882_at			15.09	0.0092	CDNA FLJ12289 fis, clone MAMMA1001788
	Hs.296713			215376_at	1.69	7e-05	1.72	0.00045	CDNA FLJ12295 fis, clone MAMMA1001818
	Hs.246766			232319_at			5.21	0.00108	CDNA FLJ12360 fis, clone MAMMA1002356
	Hs.287523			233440_at			3.7	0.00033	CDNA FLJ12367 fis, clone MAMMA1002413
	Hs.287527			233431_x_at			2.67	0.00021	CDNA FLJ12393 fis, clone MAMMA1002711
	Hs.287528			232472_at			17.58	7e-05	CDNA FLJ12399 fis, clone MAMMA1002780
	Hs.436408			233161_at			2.65	0.00351	CDNA FLJ12402 fis, clone MAMMA1002807
	Hs.287531			233127_at			2.6	0.00206	CDNA FLJ12412 fis, clone MAMMA1003004
	Hs.48617			226116_at			-1.69	0.00048	CDNA FLJ12540 fis, clone NT2RM4000425
	Hs.245686			233940_at			2.46	0.00377	CDNA FLJ12739 fis, clone NT2RP2000498
	Hs.273830			231890_at	1.7	0.00623	3.66	0	CDNA FLJ12742 fis, clone NT2RP2000644
	Hs.458445			233398_at			2.28	0.00066	CDNA FLJ12794 fis, clone NT2RP2002041
	Hs.56847			225553_at	1.53	0.00092	-1.3	0.00952	CDNA FLJ12874 fis, clone NT2RP2003769
	Hs.36093			232150_at			3.82	3e-05	CDNA FLJ12885 fis, clone NT2RP2003988
	Hs.182099			240263_at			4.42	0.0007	CDNA FLJ12931 fis, clone NT2RP2004861
	Hs.130961			232822_x_at			-3.25	0.00057	CDNA FLJ12932 fis, clone NT2RP2004897
	Hs.191574			232130_at	-1.51	0.0038	-2.01	0.00025	CDNA FLJ13050 fis, clone NT2RP3001432
	Hs.133998			239050_s_at			5.4	0	CDNA FLJ13202 fis, clone NT2RP3004503
	Hs.283130			233020_at			1.53	0.00187	CDNA FLJ13208 fis, clone NT2RP4000218
	Hs.122974			231979_at			9.17	0	CDNA FLJ13266 fis, clone OVARC1000960
	Hs.57079			229713_at			-3.35	2e-05	CDNA FLJ13267 fis, clone OVARC1000964
	Hs.465230			234095_at			16.18	0.00077	CDNA FLJ13274 fis, clone OVARC1001029
	Hs.128927			231818_x_at			1.6	0.00469	CDNA FLJ13276 fis, clone OVARC1001040
	Hs.225093		257177	238056_at			-3.82	0.00022	CDNA FLJ13332 fis, clone OVARC1001813
	Hs.479737			233405_at					CDNA FLJ13333 fis, clone OVARC1001828
	Hs.158126			229206_at			3.65	0.00029	CDNA FLJ13350 fis, clone OVARC1002143
	Hs.306646			233219_at			3.73	0.0093	CDNA FLJ13365 fis, clone PLACE1000332
	Hs.88605			232709_at			-1.73	0.00021	CDNA FLJ13427 fis, clone PLACE1002477
	Hs.518736			233413_at			9.19	0.00775	CDNA FLJ13457 fis, clone PLACE1003343
	Hs.204720			232628_at			22.83	0.0092	CDNA FLJ13464 fis, clone PLACE1003478
	Hs.432951			232140_at			1.89	0.00011	CDNA FLJ13474 fis, clone PLACE1003593
	Hs.481634			233771_at			8.33	0.00062	CDNA FLJ13489 fis, clone PLACE1003936
	Hs.37896			230711_at			22.32	0.00975	CDNA FLJ13510 fis, clone PLACE1005146
	Hs.481832			216112_at			1.53	0.00771	CDNA FLJ13538 fis, clone PLACE1006617
	Hs.237689			232356_at			6.25	5e-05	CDNA FLJ13539 fis, clone PLACE1006640
	Hs.288949			232937_at			15.7	0.00043	CDNA FLJ13554 fis, clone PLACE1007478
	Hs.86043			226511_at	-2.15	0.00041	-1.82	0.00109	CDNA FLJ13558 fis, clone PLACE1007743
	Hs.271249			232346_at					CDNA FLJ13580 fis, clone PLACE1008851
	Hs.60257			227290_at	-1.34	0.00168	-2.07	1e-05	CDNA FLJ13598 fis, clone PLACE1009921
	Hs.435835			232667_at			-3.48	9e-05	CDNA FLJ13690 fis, clone PLACE2000097
	Hs.104520			232058_at			5.12	0.00108	CDNA FLJ13694 fis, clone PLACE2000115
	Hs.445139			216159_s_at			1.81	0.00235	CDNA FLJ13695 fis, clone PLACE2000124
	Hs.273099			215555_at			4.85	2e-05	CDNA FLJ13712 fis, clone PLACE2000394
	Hs.443532			215604_x_at			2	0.00431	CDNA FLJ13721 fis, clone PLACE2000450
	Hs.136233			215006_at			2.19	0.00271	CDNA FLJ13754 fis, clone PLACE3000362
	Hs.125063			228866_at			5.53	2e-05	CDNA FLJ13825 fis, clone THYRO1000558
	Hs.288489			215595_x_at	2.85	0.00994			CDNA FLJ13856 fis, clone THYRO1000988
	Hs.203208			1559020_a_at			9.54	0.0082	CDNA FLJ14081 fis, clone HEMBB1002280
	Hs.278648			215191_at			3.56	1e-05	CDNA FLJ14085 fis, clone HEMBB1002534
	Hs.288575			215204_at			3.23	0.0001	CDNA FLJ14090 fis, clone MAMMA1000264
	Hs.225729			222180_at			5.77	0.00073	CDNA FLJ14122 fis, clone MAMMA1002033
	Hs.101810			225435_at			2.48	1e-05	CDNA FLJ14232 fis, clone NT2RP4000035
	Hs.288483			233009_at			4.55	5e-05	CDNA FLJ14271 fis, clone PLACE1004686
	Hs.487431			214964_at			3.64	1e-05	CDNA FLJ14343 fis, clone THYRO1000916
	Hs.285643			244000_at			14.15	2e-05	CDNA FLJ14364 fis, clone HEMBA1000918
	Hs.124304			236598_at			-2.76	0.00238	CDNA FLJ14635 fis, clone NT2RP2001196
	Hs.525812			214665_s_at			-1.65	5e-05	CDNA FLJ20088 fis, clone COL03869
	Hs.272227			232541_at			11.2	6e-05	CDNA FLJ20099 fis, clone COL04544
	Hs.116468			1560622_at			6.53	2e-05	CDNA FLJ20196 fis, clone COLF0944
	Hs.157392			215479_at			-1.47	0.00393	CDNA FLJ20780 fis, clone COL04256
	Hs.272198			233225_at			6.03	0.00012	CDNA FLJ20791 fis, clone COL01392
	Hs.272203			233223_at			3.79	0.00044	CDNA FLJ20843 fis, clone ADKA01954
	Hs.352659			1565975_at			3.8	1e-05	CDNA FLJ23646 fis, clone COL03258
	Hs.131986			235846_at			-2.94	0.00832	CDNA FLJ23692 fis, clone HEP10227
	Hs.306854			234143_at			-2.43	0.00144	CDNA FLJ24013 fis, clone LNG12005
	Hs.190466			225906_at			-1.7	0.00204	CDNA FLJ24016 fis, clone LNG13533
	Hs.350624			1557478_at			2.21	0.00021	CDNA FLJ25058 fis, clone CBL04608
	Hs.351357		134111	226612_at	-5.46	0.00037	-16.12	0.00022	CDNA FLJ25076 fis, clone CBL06117
	Hs.432914			213675_at	-1.67	0.00374			CDNA FLJ25106 fis, clone CBR01467
	Hs.126813			240929_at			-2.03	0.00197	CDNA FLJ25206 fis, clone REC05955
	Hs.144923			236907_at			7.03	0	CDNA FLJ25706 fis, clone TST04817
	Hs.98626			236097_at			1.23	0.00242	CDNA FLJ25731 fis, clone TST05584
	Hs.516997			1557744_at			1.94	0.00134	CDNA FLJ25841 fis, clone TST08665
	Hs.380132			231037_at			-3.51	0.00019	CDNA FLJ26031 fis, clone PNC08078
	Hs.293748			230206_at			-2.1	0.00021	CDNA FLJ26063 fis, clone PRS04788
	Hs.433995			225239_at			9.67	0	CDNA FLJ26120 fis, clone SYN00419
	Hs.193767			238619_at			2.21	0.00564	CDNA FLJ26188 fis, clone ADG04821
	Hs.377660			239262_at			-2.81	0.00035	CDNA FLJ26242 fis, clone DMC00770
	Hs.518521			225069_at	-1.26	0.00088	2.91	0.00019	CDNA FLJ26328 fis, clone HRT01493
	Hs.191850			239600_at			2.31	0.00303	CDNA FLJ26461 fis, clone KDN03867
	Hs.527211			227921_at	1.89	0.00269	2.29	5e-05	CDNA FLJ26756 fis, clone PRS02238
	Hs.500350			227052_at	-3.42	0.00042	-8.75	0	CDNA FLJ26764 fis, clone PRS02668
	Hs.169006			227474_at					CDNA FLJ26765 fis, clone PRS02774
	Hs.135904			238121_at			-1.5	0.0005	CDNA FLJ26959 fis, clone SLV00568
	Hs.288565			232522_at	1.78	0.00293	3.14	0.00018	CDNA FLJ26983 fis, clone SLV02823
	Hs.40507			242506_at			2.54	0.00127	CDNA FLJ27105 fis, clone SPL05019
	Hs.38207		200230	227654_at			-3.04	0.0004	CDNA FLJ27142 fis, clone SPL08955
	Hs.443756			236134_at	2.92	0.00408	7.51	0.00144	CDNA FLJ27162 fis, clone SYN01352
	Hs.481659			229470_at			9.73	7e-05	CDNA FLJ27196 fis, clone SYN02831
	Hs.375591			243386_at					CDNA FLJ27486 fis, clone RCT02754
	Hs.141120			230986_at			1.98	0.00109	CDNA FLJ30065 fis, clone ADRGL2000328
	Hs.442623			235434_at	1.39	0.00985	1.76	0.00129	CDNA FLJ30141 fis, clone BRACE2000148
	Hs.523913			235134_at	1.55	0.00158	-2.08	0.00021	CDNA FLJ30156 fis, clone BRACE2000487
	Hs.350922			1557685_at			3.73	0.00026	CDNA FLJ30278 fis, clone BRACE2002755
	Hs.166348			1554007_at			2.42	0.00104	CDNA FLJ30295 fis, clone BRACE2003097
	Hs.7572			226458_at			1.34	0.00139	CDNA FLJ30340 fis, clone BRACE2007411
	Hs.350908			1560512_at			2.56	0.00128	CDNA FLJ30409 fis, clone BRACE2008615
	Hs.21423			1555968_a_at			2.61	0.00027	CDNA FLJ30424 fis, clone BRACE2008881, weakly similar to ZINC FINGER PROTEIN 195
	Hs.131740			226809_at	2.07	0.00095			CDNA FLJ30428 fis, clone BRACE2008941
	Hs.323409			1556103_at			3.23	3e-05	CDNA FLJ30565 fis, clone BRAWH2005008
	Hs.5724			224811_at			1.94	0.0001	CDNA FLJ30652 fis, clone DFNES2000011
	Hs.132809			236994_at			1.54	0.00486	CDNA FLJ30658 fis, clone DFNES2000432
	Hs.21627			230764_at	1.65	0.00586			CDNA FLJ30669 fis, clone FCBBF1000684
	Hs.140953			1556580_a_at			3.31	0.00237	CDNA FLJ30798 fis, clone FEBRA2001161
	Hs.180711			235483_at			2.73	0.00031	CDNA FLJ30906 fis, clone FEBRA2006055
	Hs.513346			238376_at			-4.96	0.00908	CDNA FLJ30967 fis, clone HEART2000309, weakly similar to PTB-ASSOCIATED SPLICING FACTOR
	Hs.30893			1557224_at			2.73	0.00252	CDNA FLJ30981 fis, clone HHDPC2000258
	Hs.388682			240807_at			-2.45	0.00799	CDNA FLJ31249 fis, clone KIDNE2005327
	Hs.515919			225685_at			4.64	1e-05	CDNA FLJ31353 fis, clone MESAN2000264
	Hs.345280			1560932_at			-2.43	0.002	CDNA FLJ31356 fis, clone MESAN2000337
	Hs.283453			1560434_x_at			1.55	0.00646	CDNA FLJ31398 fis, clone NT2NE1000175
	Hs.37648			236266_at			11.22	1e-05	CDNA FLJ31407 fis, clone NT2NE2000137
	Hs.456214			236075_s_at	1.64	0.00027			CDNA FLJ31443 fis, clone NT2NE2000808
	Hs.525361			242052_at			2.68	0.0001	CDNA FLJ31445 fis, clone NT2NE2000864
	Hs.193191			241941_at			3.55	0.00072	CDNA FLJ31511 fis, clone NT2RI1000035
	Hs.375763			1559148_at			1.74	0.00146	CDNA FLJ31584 fis, clone NT2RI2002153
	Hs.13500			235352_at	2.06	0.00117	4.24	9e-05	CDNA FLJ31593 fis, clone NT2RI2002481
	Hs.27048			226049_at			-1.74	1e-05	CDNA FLJ31750 fis, clone NT2RI2007406
	Hs.255157			1557265_at			-3.09	0.00012	CDNA FLJ31889 fis, clone NT2RP7003091
	Hs.143651			1560171_at			9.32	0.00988	CDNA FLJ32354 fis, clone PROST2007818
	Hs.348514			225492_at			-1.27	0.00879	CDNA FLJ32412 fis, clone SKMUS2000690
	Hs.498479			1552727_s_at	-1.47	0.00046			CDNA FLJ32967 fis, clone TESTI2008715
	Hs.351017			1557751_at			4.38	6e-05	CDNA FLJ32996 fis, clone THYMU1000142
	Hs.239514			238694_at			1.82	0	CDNA FLJ33029 fis, clone THYMU2000162
	Hs.118947			228835_at			3.58	6e-05	CDNA FLJ33090 fis, clone TRACH2000559
	Hs.282450			1565651_at			3.31	2e-05	CDNA FLJ33210 fis, clone ADRGL2008535
	Hs.503747		375281	213166_x_at	1.24	0.00508	-3.66	0.00225	CDNA FLJ33212 fis, clone ADRGL2009533
	Hs.134954			239638_at			7.58	0.00262	CDNA FLJ33227 fis, clone ASTRO2001088
	Hs.289958			1557302_at			1.63	0.00252	CDNA FLJ33255 fis, clone ASTRO2005553
	Hs.469370			1559822_s_at			1.47	0.00632	CDNA FLJ33330 fis, clone BRACE2000441
	Hs.131929			242448_at			11.54	1e-05	CDNA FLJ33367 fis, clone BRACE2005661
	Hs.7326			228328_at			-1.83	0.00132	CDNA FLJ33653 fis, clone BRAMY2024715
	Hs.326729			1560019_at			16.32	0.00034	CDNA FLJ33783 fis, clone BRSSN2007504
	Hs.381949			1557527_at			2.77	0.00742	CDNA FLJ33848 fis, clone CTONG2005567
	Hs.408455			243179_at			2.07	0.00014	CDNA FLJ33993 fis, clone DFNES2007757
	Hs.173030			225710_at			33.66	0.00449	CDNA FLJ34013 fis, clone FCBBF2002111
	Hs.13211			242674_at			-2.35	0.00519	CDNA FLJ34183 fis, clone FCBBF3016987
	Hs.258990			1557624_at			-1.48	0.00085	CDNA FLJ34224 fis, clone FCBBF3023078
	Hs.33519			229319_at	-1.5	0.00093	1.96	9e-05	CDNA FLJ34311 fis, clone FEBRA2008255
	Hs.47341			235893_at					CDNA FLJ34312 fis, clone FEBRA2008265
	Hs.518022			1562416_at			1.62	0.00279	CDNA FLJ34318 fis, clone FEBRA2008481
	Hs.432315			236856_x_at			1.76	0.00999	CDNA FLJ34374 fis, clone FEBRA2017502
	Hs.448621			227724_at			1.96	0.00994	CDNA FLJ34425 fis, clone HHDPC2008297
	Hs.202577			226252_at			3.94	0	CDNA FLJ34585 fis, clone KIDNE2008758
	Hs.87856			243224_at			1.46	0.00055	CDNA FLJ34623 fis, clone KIDNE2015073
	Hs.179153			239799_at	-1.38	0.00869			CDNA FLJ34826 fis, clone NT2NE2008803
	Hs.12489			226719_at			6.73	7e-05	CDNA FLJ34899 fis, clone NT2NE2018594
	Hs.429527			242585_at			2.19	0.00554	CDNA FLJ35141 fis, clone PLACE6009527
	Hs.153400			235124_at			-1.61	0.00182	CDNA FLJ35228 fis, clone PROST2001283
	Hs.378497			1559509_at			2.06	0.00445	CDNA FLJ35328 fis, clone PROST2013531
	Hs.295059			1556432_at			14.8	2e-05	CDNA FLJ35329 fis, clone PROST2013873
	Hs.156569			1557522_x_at			5.33	7e-05	CDNA FLJ35690 fis, clone SPLEN2019446
	Hs.245476			1556768_at			4.39	7e-05	CDNA FLJ35829 fis, clone TESTI2006460
	Hs.182577			213804_at	1.7	0.00678			CDNA FLJ35942 fis, clone TESTI2011712
	Hs.2504			230604_at					CDNA FLJ36005 fis, clone TESTI2015350
	Hs.382341			230171_at			-1.79	0.00396	CDNA FLJ36037 fis, clone TESTI2017256
	Hs.322679			235373_at			-10.4	0.00125	CDNA FLJ36082 fis, clone TESTI2019998
	Hs.164151			238456_at			2.8	0.00035	CDNA FLJ36202 fis, clone TESTI2028296
	Hs.426232			242125_at			3.5	0.00011	CDNA FLJ36209 fis, clone THYMU2000022
	Hs.100636			235592_at			9.48	0.00136	CDNA FLJ36210 fis, clone THYMU2000155
	Hs.114526			1557252_at			2.36	0.0065	CDNA FLJ36213 fis, clone THYMU2000671
	Hs.303324			1556602_at			5.95	6e-05	CDNA FLJ36293 fis, clone THYMU2004111
	Hs.396544			1557270_at			2.81	0.00178	CDNA FLJ36375 fis, clone THYMU2008226
	Hs.366446			1558410_s_at			4.12	3e-05	CDNA FLJ36478 fis, clone THYMU2017362
	Hs.49053			1557667_at			2.11	0.00684	CDNA FLJ36588 fis, clone TRACH2013991
	Hs.125056			228032_s_at			5.45	0.00199	CDNA FLJ36663 fis, clone UTERU2002826
	Hs.320051		402471	1564069_at			-4.23	2e-05	CDNA FLJ36668 fis, clone UTERU2003926
	Hs.21380			225996_at					CDNA FLJ36725 fis, clone UTERU2012230
	Hs.21380			225996_at			2.21	0.00069	CDNA FLJ36725 fis, clone UTERU2012230
	Hs.308017			1560049_at			-2.7	0.00251	CDNA FLJ36973 fis, clone BRACE2006249
	Hs.297432			1556425_a_at			1.86	0.00498	CDNA FLJ37117 fis, clone BRACE2022270
	Hs.407021			1562546_at			4.1	0.00068	CDNA FLJ37229 fis, clone BRAMY2000814
	Hs.272065			1558977_at			4.88	0.0058	CDNA FLJ37263 fis, clone BRAMY2011064
	Hs.226776			1558802_at	1.46	0.00734	2.6	0.00029	CDNA FLJ37319 fis, clone BRAMY2018027
	Hs.408497			1558401_at			5	0.00015	CDNA FLJ37332 fis, clone BRAMY2019710
	Hs.24181			228314_at	3.32	0.00312			CDNA FLJ37485 fis, clone BRAWH2014379
	Hs.10041			229592_at	-1.45	0.00937			CDNA FLJ37509 fis, clone BRCAN1000065
	Hs.378090			1559045_at			1.69	0.00505	CDNA FLJ37541 fis, clone BRCAN2026340
	Hs.381909			1557538_at			2.18	0.00833	CDNA FLJ37583 fis, clone BRCOC2004455
	Hs.408351			238142_at			3.42	0.00023	CDNA FLJ37584 fis, clone BRCOC2004950
	Hs.202398			239857_at			-1.38	0.00708	CDNA FLJ37848 fis, clone BRSSN2013544
	Hs.374579		201501	227782_at					CDNA FLJ37907 fis, clone COLON2009337
	Hs.24701			1558959_at			26.39	0.00223	CDNA FLJ37917 fis, clone CTONG1000137
	Hs.165900			243729_at					CDNA FLJ37931 fis, clone CTONG2004397
	Hs.363342			1556253_s_at			3.65	0.00081	CDNA FLJ37989 fis, clone CTONG2011676
	Hs.523897			1557383_a_at			2.6	0.00012	CDNA FLJ38112 fis, clone D3OST2002272
	Hs.343220			202225_at	-1.27	0.00435	-2.07	0.00013	CDNA FLJ38130 fis, clone D6OST2000464
	Hs.126889			244487_at			-1.46	0.00627	CDNA FLJ38215 fis, clone FCBBF2000291
	Hs.376233			1562497_at			5.7	0.00012	CDNA FLJ38224 fis, clone FCBBF2003395
	Hs.231895			239752_at	2.44	0.0007			CDNA FLJ38271 fis, clone FCBBF3002782, moderately similar to Leptin receptor
	Hs.374278			228567_at	-1.31	0.00303			CDNA FLJ38388 fis, clone FEBRA2004485
	Hs.299193			1559598_at			3.9	0	CDNA FLJ38424 fis, clone FEBRA2012090
	Hs.24906			236476_at	-1.68	0.00038			CDNA FLJ38567 fis, clone HCHON2005166
	Hs.376189			1566001_at			3.85	0.00018	CDNA FLJ38745 fis, clone KIDNE2012291
	Hs.293865			217610_at			6.54	4e-05	CDNA FLJ38765 fis, clone KIDNE2014489
	Hs.6217		126298	64488_at			1.48	0.00017	CDNA FLJ38849 fis, clone MESAN2008936
	Hs.518380			228209_at			1.69	0.00024	CDNA FLJ38931 fis, clone NT2NE2013189
	Hs.164299		285510	1559585_at			4.08	0.00427	CDNA FLJ39050 fis, clone NT2RP7011318
	Hs.355996			1556116_s_at			7.97	0.00024	CDNA FLJ39215 fis, clone OCBBF2006388
	Hs.29406			1555845_at	-1.6	0.00454			CDNA FLJ39218 fis, clone OCBBF2006660
	Hs.495632			216000_at			4.49	0.00039	CDNA FLJ39257 fis, clone OCBBF2009115
	Hs.62909			243976_at			1.4	0.00163	CDNA FLJ39332 fis, clone OCBBF2017069
	Hs.14880		286088	229958_at	-1.62	0.00903			CDNA FLJ39417 fis, clone PLACE6016942
	Hs.371471			1556879_at			6.86	0.00878	CDNA FLJ39461 fis, clone PROST2011660
	Hs.513482			244766_at			4.18	0.00713	CDNA FLJ39663 fis, clone SMINT2007187
	Hs.406987			1557626_at			2.1	0.00406	CDNA FLJ39805 fis, clone SPLEN2007951
	Hs.508763			1556338_at			7.22	0.00046	CDNA FLJ39845 fis, clone SPLEN2014452
	Hs.352748			1556385_at			3.79	3e-05	CDNA FLJ39926 fis, clone SPLEN2021157
	Hs.363456			1557116_at			5.21	0.00061	CDNA FLJ39947 fis, clone SPLEN2024232
	Hs.5740			227425_at			-1.98	0.00418	CDNA FLJ40165 fis, clone TESTI2015962
	Hs.302755			1562777_at	2.51	0.00585	1.53	0.00283	CDNA FLJ40180 fis, clone TESTI2018035
	Hs.174508			1562499_at			-3.41	0.00748	CDNA FLJ40188 fis, clone TESTI2018957
	Hs.293219			222307_at	2.29	0.00012			CDNA FLJ40384 fis, clone TESTI2035796
	Hs.304947			1565692_at			12.12	0.00735	CDNA FLJ40647 fis, clone THYMU2017522
	Hs.429284			1558710_at			3.93	0.00252	CDNA FLJ40669 fis, clone THYMU2020883
	Hs.406972			1557300_s_at			4.84	0.003	CDNA FLJ40689 fis, clone THYMU2024207
	Hs.516298			1566472_s_at			5.04	5e-05	CDNA FLJ40806 fis, clone TRACH2009123
	Hs.44898		391794	226365_at			7.35	0.002	CDNA FLJ40901 fis, clone UTERU2003704
	Hs.298399			222041_at			-2.09	2e-05	CDNA FLJ40949 fis, clone UTERU2009776, moderately similar to OVCA2=candidate tumor suppressor
	Hs.36679			226855_at			-1.82	5e-05	CDNA FLJ40954 fis, clone UTERU2010525
	Hs.24198			242900_at	1.59	0.00026	3.13	0.0001	CDNA FLJ41107 fis, clone BLADE2007923
	Hs.25717			232331_at			1.45	0.00206	CDNA FLJ41259 fis, clone BRAMY2034305
	Hs.445414			228528_at			4.32	0.00055	CDNA FLJ41270 fis, clone BRAMY2036387
	Hs.521416			235428_at	-1.34	0.00853	-1.52	0.00087	CDNA FLJ41318 fis, clone BRAMY2044246
	Hs.445715			225256_at			2.1	8e-05	CDNA FLJ41369 fis, clone BRCAN2006117
	Hs.58066			235242_at	1.26	0.00781			CDNA FLJ41375 fis, clone BRCAN2007700
	Hs.422323			227603_at	1.68	0	1.94	1e-05	CDNA FLJ41385 fis, clone BRCAN2022191
	Hs.444377			229800_at			2.68	0.00066	CDNA FLJ41433 fis, clone BRHIP2007307
	Hs.380114		388745	227922_x_at			2.04	7e-05	CDNA FLJ41452 fis, clone BRSTN2010363
	Hs.128841			241887_at			-1.7	0.00869	CDNA FLJ41537 fis, clone BRTHA2017985
	Hs.438688			235319_at			13.77	0.00064	CDNA FLJ41601 fis, clone CTONG2027327
	Hs.199671			236616_at	-1.55	0.00245	1.52	0.00106	CDNA FLJ41623 fis, clone CTONG3009227
	Hs.146274			229715_at	2.95	0.00226			CDNA FLJ41663 fis, clone FEBRA2027297
	Hs.527367			228271_at			4.33	0.00452	CDNA FLJ41736 fis, clone HLUNG2019058
	Hs.445692			238932_at			2.11	0.00285	CDNA FLJ41867 fis, clone OCBBF2005546
	Hs.63187			239231_at	1.42	0.00134	-1.42	0.00176	CDNA FLJ41910 fis, clone PEBLM2007834
	Hs.509629			230846_at	9.22	0.00927			CDNA FLJ42010 fis, clone SPLEN2032036
	Hs.444521			236776_at	1.65	0.00561			CDNA FLJ42077 fis, clone SYNOV2019280
	Hs.444295			229384_at	1.38	0.00904			CDNA FLJ42101 fis, clone TESOP2006704
	Hs.55982			220609_at			5.03	0.00175	CDNA FLJ42140 fis, clone TESTI2041734
	Hs.440688			235924_at	-4.91	0.00041	-3.6	1e-05	CDNA FLJ42287 fis, clone TLIVE2005866
	Hs.386042			235028_at			5.72	2e-05	CDNA FLJ42313 fis, clone TRACH2019425
	Hs.26037			230300_at			3.77	0.00101	CDNA FLJ42315 fis, clone TRACH2019661
	Hs.445373			229483_at			4.11	0.00055	CDNA FLJ42331 fis, clone TSTOM2000588
	Hs.292437			243715_at			4.33	0.00638	CDNA FLJ42410 fis, clone BLADE2000938
	Hs.436472		389765	230815_at			1.74	0.00121	CDNA FLJ42532 fis, clone BRACE3003004
	Hs.454253			209815_at			1.57	2e-05	CDNA FLJ42602 fis, clone BRACE3011271, moderately similar to Patched protein
	Hs.432487		401552	1560089_at			1.92	0.00234	CDNA FLJ42733 fis, clone BRAWH2013871
	Hs.360628		401154	227088_at	-2.79	0.00047	7.5	0.00188	CDNA FLJ42757 fis, clone BRAWH3001712
	Hs.370214		388969	238768_at	2.11	0.0021	3.41	0.00073	CDNA FLJ42818 fis, clone BRCAN2015371
	Hs.163936			235679_at	1.45	0.00143	2.6	3e-05	CDNA FLJ42928 fis, clone BRSSN2007076
	Hs.288905		400793	227019_at					CDNA FLJ43132 fis, clone CTONG3005813
	Hs.475627			215612_at			4.22	0.00822	CDNA FLJ43139 fis, clone CTONG3007444
	Hs.192756		401628	232172_at			10.79	0.00039	CDNA FLJ43159 fis, clone ERLTF2000465
	Hs.64840			230350_at			-1.99	1e-05	CDNA FLJ43274 fis, clone KIDNE2008914
	Hs.276976		401597	227576_at			4.97	0	CDNA FLJ43311 fis, clone NT2RI2009855
	Hs.147507		402453	238107_at			1.77	0.00142	CDNA FLJ43318 fis, clone NT2RI2018311
	Hs.145421			239863_at			3.08	0.00983	CDNA FLJ43322 fis, clone NT2RI2027975
	Hs.303956		391705	242687_at			-2.27	0.00031	CDNA FLJ43373 fis, clone NTONG2007249
	Hs.363351			242518_at			3.59	0.00555	CDNA FLJ43403 fis, clone OCBBF2016612
	Hs.284192			227997_at	1.93	5e-05			CDNA FLJ43603 fis, clone SPLEN2005767
	Hs.86045			229512_at			-1.3	0.00077	CDNA FLJ43676 fis, clone SYNOV4009129
	Hs.514765			228455_at			6.2	9e-05	CDNA FLJ43677 fis, clone SYNOV4009295
	Hs.33665			230332_at			4.5	6e-05	CDNA FLJ44231 fis, clone THYMU3006767
	Hs.126658			238881_at			2.84	0.00803	CDNA FLJ44316 fis, clone TRACH3000548
	Hs.7888			214053_at	2.21	1e-05	-36.27	0.00085	CDNA FLJ44318 fis, clone TRACH3000780
	Hs.173012			243816_at			-1.5	0.00421	CDNA FLJ44547 fis, clone UTERU3006228
	Hs.339841			1554057_at			-1.97	0.00026	CDNA FLJ44595 fis, clone BLADE2004849
	Hs.356340		389785	226249_at	-1.57	0.00011			CDNA FLJ44686 fis, clone BRACE3011502
	Hs.447841		163131	243294_at			4.51	0.00482	CDNA FLJ45120 fis, clone BRAWH3035936, moderately similar to Zinc finger protein 208
	Hs.514273			235282_at			-2.47	0.00097	CDNA FLJ45284 fis, clone BRHIP3001964
	Hs.69606			243003_at			6.51	0.00059	CDNA FLJ45369 fis, clone BRHIP3017325
	Hs.61558			229699_at			2.32	0.00046	CDNA FLJ45384 fis, clone BRHIP3021987
	Hs.162459			242558_at			9.11	0.00137	CDNA FLJ45490 fis, clone BRTHA2005831
	Hs.194574			239400_at			1.73	0.00451	CDNA FLJ45513 fis, clone BRTHA2021450
	Hs.50852			1557409_at			2.24	0.00093	CDNA FLJ45930 fis, clone PLACE7000707
	Hs.443268		375388	214373_at	-1.33	0.00775	2.28	6e-05	CDNA FLJ46076 fis, clone TESTI2002293
	Hs.31818		402491	228147_at			5.23	0.00708	CDNA FLJ46153 fis, clone TESTI4001037
	Hs.435736			243780_at	3.32	0.00391	2.13	0.00901	CDNA FLJ46553 fis, clone THYMU3038879
	Hs.408815		389326	230405_at			8.65	0.00195	CDNA FLJ46914 fis, clone SPLEN2027852
	Hs.255158			1557193_at			14.44	0.00029	CDNA FLJ90176 fis, clone MAMMA1000528.
	Hs.438950			229190_at	-1.54	0.00043	-7.55	0	CDNA FLJ90295 fis, clone NT2RP2000240.
	Hs.23754			227745_at			2.12	0	CDNA FLJ90571 fis, clone OVARC1001725, highly similar to Homo sapiens patched related protein TRC8 (
	Hs.94445			242245_at			-2.55	0	CDNA FLJ90705 fis, clone PLACE1007591.
	Hs.386421			230683_at			5.54	0.00586	CDNA: FLJ20892 fis, clone ADKA03430
	Hs.306696			233702_x_at			1.51	0.00882	CDNA: FLJ20946 fis, clone ADSE01819
	Hs.375709			1558783_at			4.34	0.00116	CDNA: FLJ21152 fis, clone CAS09594
	Hs.306715			216751_at			1.87	0.00505	CDNA: FLJ21226 fis, clone COL00721
	Hs.306716			234604_at			6.34	0	CDNA: FLJ21228 fis, clone COL00739
	Hs.406850			233228_at			2.69	0.0005	CDNA: FLJ21229 fis, clone COL00740
	Hs.306718			234594_at			1.76	0.0087	CDNA: FLJ21234 fis, clone COL00841
	Hs.99785			227306_at			3.31	0.00035	CDNA: FLJ21245 fis, clone COL01184
	Hs.486536			225010_at			-1.45	0.00044	CDNA: FLJ21260 fis, clone COL01441
	Hs.152423			232202_at			-1.69	0.00024	CDNA: FLJ21274 fis, clone COL01781
	Hs.306730			233692_at			3.59	0.00951	CDNA: FLJ21275 fis, clone COL01827
	Hs.306733			233315_at			1.78	0.00011	CDNA: FLJ21294 fis, clone COL01981
	Hs.375714			1564227_at			3.85	2e-05	CDNA: FLJ21299 fis, clone COL02041
	Hs.4194			232726_at			2.38	0.0009	CDNA: FLJ21303 fis, clone COL02107
	Hs.306737			233323_at			7.61	0.00171	CDNA: FLJ21320 fis, clone COL02324
	Hs.526474		374915	1569086_at	2.62	0.00068			CDNA: FLJ21331 fis, clone COL02520
	Hs.270487			233041_x_at	1.28	0.00163			CDNA: FLJ21356 fis, clone COL02831
	Hs.518376			1564323_at					CDNA: FLJ21389 fis, clone COL03455
	Hs.287661			233834_at			2.4	0.00102	CDNA: FLJ21392 fis, clone COL03505
	Hs.306758			215221_at			2.01	0.00306	CDNA: FLJ21411 fis, clone COL03986
	Hs.306762			234211_at			20.13	0.00027	CDNA: FLJ21436 fis, clone COL04279
	Hs.218008			232773_at			8.33	0.00245	CDNA: FLJ21440 fis, clone COL04389
	Hs.287666			232476_at			3.54	9e-05	CDNA: FLJ21452 fis, clone COL04505
	Hs.523061			234159_at			2.51	4e-05	CDNA: FLJ21529 fis, clone COL05981
	Hs.38761			232685_at			2.05	0.00043	CDNA: FLJ21564 fis, clone COL06452
	Hs.5921			226534_at	-5.46	2e-05	1.21	0.00888	CDNA: FLJ21592 fis, clone COL07036
	Hs.98445			226392_at			3.28	1e-05	CDNA: FLJ21652 fis, clone COL08582
	Hs.306799			234645_at			17.15	0	CDNA: FLJ21664 fis, clone COL08890
	Hs.322787			216770_at	1.38	0.00407			CDNA: FLJ21672 fis, clone COL09025
	Hs.432823			232876_at			5.56	0.00011	CDNA: FLJ21881 fis, clone HEP02746
	Hs.406859			216165_at			11.16	0.00011	CDNA: FLJ21997 fis, clone HEP06590
	Hs.413944			233428_at	1.85	0.00617	2.38	0.00458	CDNA: FLJ22144 fis, clone HEP21732
	Hs.132026			232236_at			17.1	0	CDNA: FLJ22146 fis, clone HEP22153
	Hs.288741			233814_at	1.94	0.00259	2.81	0	CDNA: FLJ22256 fis, clone HRC02860
	Hs.270299			225896_at			2.74	1e-05	CDNA: FLJ22382 fis, clone HRC07514
	Hs.373925			1556619_at	-2.56	0.00021			CDNA: FLJ22478 fis, clone HRC10816
	Hs.17519			227491_at	2.84	9e-05	2.6	0.00121	CDNA: FLJ22539 fis, clone HRC13227
	Hs.17235			225499_at	-1.67	0.00011			CDNA: FLJ22541 fis, clone HSI00130
	Hs.287704			234041_at			4.84	0.00154	CDNA: FLJ22616 fis, clone HSI05164
	Hs.288232			212812_at			1.66	1e-05	CDNA: FLJ22642 fis, clone HSI06970
	Hs.234478			228503_at	5.34	0.00269	6.52	0.00598	CDNA: FLJ22648 fis, clone HSI07329
	Hs.143631			232579_at					CDNA: FLJ22719 fis, clone HSI14307
	Hs.120127		388717	232781_at	1.54	0.007	-2.92	0.0001	CDNA: FLJ22769 fis, clone KAIA1316
	Hs.270169			233042_at			12.12	0.00477	CDNA: FLJ22815 fis, clone KAIA3019
	Hs.18978			232028_at			2.23	0.00058	CDNA: FLJ22822 fis, clone KAIA3968
	Hs.98073			227792_at	-2.26	1e-05	1.54	1e-05	CDNA: FLJ22994 fis, clone KAT11918
	Hs.301296			231993_at			24.7	0.00208	CDNA: FLJ23131 fis, clone LNG08502
	Hs.309365			215874_at			5.14	0.00975	CDNA: FLJ23167 fis, clone LNG09902
	Hs.522872			215358_x_at			4.18	0.00717	CDNA: FLJ23327 fis, clone HEP12630, highly similar to HSZNF37 Homo sapiens ZNF37A mRNA for zinc fing
	Hs.518645			234674_at			-1.9	0.00035	CDNA: FLJ23374 fis, clone HEP16126
	Hs.454721			210230_at			2.17	0.00298	CDNA: FLJ23438 fis, clone HRC13275
	Hs.446716		399753	221850_x_at			3.42	0	Centaurin, gamma-like family, member 1, mRNA (cDNA clone IMAGE:5811925), partial cds
	Hs.446716		399753	1565620_at			4.62	0.0022	Centaurin, gamma-like family, member 1, mRNA (cDNA clone IMAGE:5811925), partial cds
	Hs.465090			228839_s_at					Chromosome 2, 10 repeat region, complete sequence
	Hs.92683			215057_at			1.27	0.00091	Clone 161455 breast expressed mRNA from chromosome X.
	Hs.467866			213567_at			-1.48	0.00361	Clone 23728 mRNA sequence
	Hs.302182			215398_at			9.36	0	Clone 23821 mRNA sequence
	Hs.159264			215304_at					Clone 23948 mRNA sequence
	Hs.154336			213686_at			1.58	0.00023	Clone 24583 mRNA sequence
	Hs.514856			216006_at			6.42	0	Clone 24694 mRNA sequence
	Hs.44690			214985_at			4.17	0.00724	Clone 24739 mRNA sequence
	Hs.152335			212632_at	-1.44	0.00597	-1.48	3e-05	Clone 24889 mRNA sequence
	Hs.152335			212631_at	-1.27	0.00624			Clone 24889 mRNA sequence
	Hs.337534			226663_at			8.25	1e-05	Clone 25061 mRNA sequence
	Hs.107014			226214_at			-1.78	4e-05	Clone 252 mRNA sequence
	Hs.397082			1558569_at			2.38	0.00265	Clone DNA166629 MRSS6228 (UNQ6228) mRNA, complete cds
	Hs.473437			229099_at			-4.17	0	Clone DNA64903 DSLR655 (UNQ655) mRNA, complete cds
	Hs.249373			233596_at			5.78	0.00747	Clone FLB2543
	Hs.274405			233037_at			3.51	0.0016	Clone FLB2932 mRNA sequence
	Hs.470235			1557810_at			5.34	3e-05	Clone HEA5 Cri-du-chat critical region mRNA
	Hs.250020			233995_at			2.55	0.00822	Clone HQ0663 PRO0663 mRNA, partial cds
	Hs.332642			233554_at			2.02	0.00672	Clone IMAGE:108721, mRNA sequence
	Hs.15550			240382_at	-2.2	0.00573	-3.46	0.00012	Clone IMAGE:110436 mRNA sequence
	Hs.225914			1557038_s_at			-2.58	0.00747	Clone IMAGE:110862, mRNA sequence
	Hs.17385			232369_at			7.2	0.0003	Clone IMAGE:119716, mRNA sequence
	Hs.318878			243329_at					Clone IMAGE:121662 mRNA sequence
	Hs.221635			1558467_a_at			3.32	0.0005	Clone IMAGE:125405, mRNA sequence
	Hs.81474			230688_at			6.52	0.00584	Clone IMAGE:238558, mRNA sequence
	Hs.318887			1569201_a_at			3.35	0.00069	Clone IMAGE:3454421, mRNA
	Hs.326718			233548_at			2.51	0.00383	Clone IMAGE:35115, mRNA sequence
	Hs.517647			212528_at			-1.53	0.00222	Clone IMAGE:3605655, mRNA
	Hs.383007			1569601_at			4.18	0.00099	Clone IMAGE:3935451, mRNA
	Hs.334164			78383_at			-2.88	2e-05	Clone IMAGE:4152599, mRNA, partial cds
	Hs.514244			1568858_at			2.53	0.00502	Clone IMAGE:4157587, mRNA
	Hs.509601			1559259_at			13.26	0.00086	Clone IMAGE:418054, mRNA sequence
	Hs.378503			1561640_at	1.8	0.00696	4.88	0	Clone IMAGE:4182761, mRNA
	Hs.463262			1569180_at			5.37	0.00015	Clone IMAGE:4250282, mRNA
	Hs.433312			238207_at			2.31	0.00383	Clone IMAGE:4251653, mRNA, partial cds
	Hs.382729			1565597_at			3.55	0.00051	Clone IMAGE:4275461, mRNA
	Hs.351804			1562863_at					Clone IMAGE:4289218, mRNA
	Hs.382222			1569477_at			2.66	0.00103	Clone IMAGE:4291396, mRNA
	Hs.356036		389688	225033_at					Clone IMAGE:4401795, mRNA
	Hs.92550			1558522_at					Clone IMAGE:4417366, mRNA
	Hs.120954			236429_at			3.82	0	Clone IMAGE:4423835, mRNA
	Hs.180908			240827_at			1.39	0.00487	Clone IMAGE:4498705, mRNA
	Hs.499532			239151_at			6.49	7e-05	Clone IMAGE:4607209, mRNA
	Hs.499235			235421_at			10.37	0.00953	Clone IMAGE:4689481, mRNA
	Hs.501158			241534_at	-2.33	0.00634			Clone IMAGE:4698842, mRNA
	Hs.434480			241865_at			4.39	0.00763	Clone IMAGE:4703980, mRNA
	Hs.269429			1569208_a_at			9.96	0.00873	Clone IMAGE:4704474, mRNA
	Hs.143842			239757_at			4.62	0.0021	Clone IMAGE:4716331, mRNA
	Hs.291651			1559232_a_at			3.99	7e-05	Clone IMAGE:4732808, mRNA
	Hs.379903			229119_s_at			-2.17	0.00202	Clone IMAGE:4754514, mRNA
	Hs.172998			234997_x_at			4.48	0.001	Clone IMAGE:4794941, mRNA
	Hs.407596			1569091_at			2.18	0.00868	Clone IMAGE:4796452, mRNA
	Hs.463822		388453	227567_at			-1.93	0.00091	Clone IMAGE:4797078, mRNA
	Hs.375064			1560271_at			3.23	8e-05	Clone IMAGE:4797534, mRNA, partial cds
	Hs.16346		388114	225567_at					Clone IMAGE:4812556, mRNA
	Hs.349568			225935_at			-1.67	0.00093	Clone IMAGE:4815142, mRNA
	Hs.522526			1569144_a_at			-1.8	0.00382	Clone IMAGE:4876018, mRNA
	Hs.43586			244764_at			-2.26	2e-05	Clone IMAGE:5178133, mRNA
	Hs.119214			1559053_at			2.4	0.0002	Clone IMAGE:5199859, mRNA
	Hs.208809			1558448_a_at			12.64	0.00037	Clone IMAGE:5215251, mRNA, partial cds
	Hs.300648			1556331_a_at			14.72	0.00027	Clone IMAGE:5259142, mRNA
	Hs.18016			224769_at			14.66	0.00441	Clone IMAGE:5259584, mRNA
	Hs.401349			1569041_at			2.35	0.00024	Clone IMAGE:5262215, mRNA
	Hs.396180			1559156_at			15.5	0.00771	Clone IMAGE:5266106, mRNA
	Hs.32330			1559401_a_at			5.64	0.00718	Clone IMAGE:5267013, mRNA
	Hs.413361			1559940_s_at			-2.6	0.00601	Clone IMAGE:5267179, mRNA
	Hs.385775			1557637_at			8.65	0.00025	Clone IMAGE:5267718, mRNA
	Hs.147135			1556732_at			4.41	0.00057	Clone IMAGE:5269868, mRNA
	Hs.407648			231791_at			10.76	0.00188	Clone IMAGE:5271023, mRNA
	Hs.434737			1557738_at			3.6	0.00045	Clone IMAGE:5272105, mRNA
	Hs.385466			1560026_at			8.76	0.00019	Clone IMAGE:5285703, mRNA
	Hs.407647			1559362_at			2.32	0.00295	Clone IMAGE:5288763, mRNA
	Hs.17872		400027	226413_at			-2.39	0	Clone IMAGE:5288894, mRNA
	Hs.380144			224862_at			-2.22	2e-05	Clone IMAGE:5289004, mRNA
	Hs.160273			1557448_a_at			-2.31	0.00248	Clone IMAGE:5298376, mRNA
	Hs.112237			226203_at			1.43	0.00195	Clone IMAGE:5299888, mRNA
	Hs.112083			1557155_a_at	-1.35	0.00364	2.39	0.007	Clone IMAGE:5301781, mRNA
	Hs.446400		401201	1556696_s_at			15.68	0.00042	Clone IMAGE:5313822, mRNA
	Hs.288719			232264_at			2.13	0.00145	Clone IMAGE:5314189, mRNA
	Hs.489412			1558624_at			3.94	0.00017	Clone IMAGE:5441027, mRNA, partial cds
	Hs.148990		375324	237005_at	2.46	0.00042	2.78	0.00023	Clone IMAGE:5458885, mRNA
	Hs.385805			1569664_at			3.13	0.00591	Clone IMAGE:5519764, mRNA
	Hs.337138			1562505_at			2.95	0.00172	Clone IMAGE:5550275, mRNA
	Hs.434757			1560386_at			3.3	0.00018	Clone IMAGE:5740472, mRNA
	Hs.434656			1560533_at			-2.07	0.00057	Clone IMAGE:5744167, mRNA
	Hs.527086			1569898_a_at			-2.25	0.00887	Clone IMAGE:5745756, mRNA
	Hs.19440		201475	236019_at			6.78	0.00015	Clone IMAGE:5766871, mRNA
	Hs.142569		390684	238412_at	1.93	0.00243	4.49	4e-05	Clone IMAGE:6200388, mRNA
	Hs.30258			225893_at			1.49	0.00082	Clone TESTIS-724 mRNA sequence
	Hs.21595			203624_at			2	1e-05	DNA segment on chromosome X and Y (unique) 155 expressed sequence, mRNA (cDNA clone IMAGE:4430810),
	Hs.128434			244354_at			3.16	4e-05	ELISC-1
	Hs.6655			232081_at					EST from clone 208499, full insert
	Hs.6655			232081_at	3.17	0.0009			EST from clone 208499, full insert
	Hs.6655			232081_at			5.85	0.00114	EST from clone 208499, full insert
	Hs.110286			235427_at			1.63	0.00167	EST from clone 223524, 5' end
	Hs.113111			222170_at			1.86	0.00037	Familial Mediterranean fever locus region, mRNA sequence
	Hs.60975			238621_at					Formin (limb deformity), mRNA (cDNA clone IMAGE:4213061), partial cds
	Hs.384174			1561167_at			5.85	0.00069	Full length insert cDNA clone YA75A09
	Hs.302213			1561166_a_at			3.09	0.00714	Full length insert cDNA clone YB22D01
	Hs.302216			1557813_at			4.02	4e-05	Full length insert cDNA clone YB34C04
	Hs.355711			227952_at	1.27	0.00192	1.3	0.00157	Full length insert cDNA clone YI46G04
	Hs.146276		399930	237031_at			1.25	0.00654	Full length insert cDNA clone YP08F12
	Hs.384146			1561631_at			2.94	0.00319	Full length insert cDNA clone YP61C10
	Hs.120915			244548_at			15.67	0.00511	Full length insert cDNA clone YP77A07
	Hs.481068			1560869_a_at			4.99	0.00091	Full length insert cDNA clone YQ50C11
	Hs.173904			239071_at	1.61	0.00041	2.86	0	Full length insert cDNA clone YQ51D06
	Hs.205481			1560926_at			3.93	0.00466	Full length insert cDNA clone YR43G06
	Hs.38705			1556493_a_at			5.64	0.00507	Full length insert cDNA clone YR88E12
	Hs.502533			242645_at			3.64	0.00031	Full length insert cDNA clone YR92A01
	Hs.396050			1557805_at			1.98	0.00464	Full length insert cDNA clone YT85B06
	Hs.384642			1561135_at			-1.57	0.00331	Full length insert cDNA clone YT88G03
	Hs.290830			1556322_a_at			1.84	0.00373	Full length insert cDNA clone YU27F12
	Hs.384629			1556543_at			4.47	6e-05	Full length insert cDNA clone YW18F01
	Hs.105413			239096_at	1.68	0.00557	3.45	0	Full length insert cDNA clone YW27A09
	Hs.384565			1561017_at			2.73	0.00051	Full length insert cDNA clone YW28G08
	Hs.406037			228282_at	1.34	0.00194	4.36	0	Full length insert cDNA clone YW29A12
	Hs.91954			229092_at			-2.87	0.00047	Full length insert cDNA clone YX37E06
	Hs.420459			229455_at			7.56	0.00589	Full length insert cDNA clone YZ04E02
	Hs.384619			1557803_at			1.93	0.00826	Full length insert cDNA clone YZ56G10
	Hs.242322			242590_at			1.56	0.00757	Full length insert cDNA clone YZ58H09
	Hs.301470			1556375_at			4.4	0.00164	Full length insert cDNA clone YZ92G03
	Hs.102784			1556277_a_at			4.24	0	Full length insert cDNA clone ZA69H09
	Hs.378821		374840	225955_at	-1.68	0.00443	1.65	0.00042	Full length insert cDNA clone ZB42D04
	Hs.159225			1556227_at			1.53	0.00768	Full length insert cDNA clone ZC24E10
	Hs.221504			1556373_a_at			4.06	2e-05	Full length insert cDNA clone ZC64A06
	Hs.38034			227526_at	2.86	1e-05	1.99	0.00018	Full length insert cDNA clone ZD42A08
	Hs.336621			1561155_at			5.59	0.00425	Full length insert cDNA clone ZD60E09
	Hs.515647			242564_at			3.51	0.00059	Full length insert cDNA clone ZD66G01
	Hs.264606			230302_at	-2.02	0.00171			Full length insert cDNA clone ZD68B12
	Hs.290828			1557164_a_at			4.26	0.00754	Full length insert cDNA clone ZD68D12
	Hs.379253			230958_s_at			-3.61	0	Full length insert cDNA clone ZD69D05
	Hs.134314			244308_at			9.17	0.00623	Full length insert cDNA clone ZD73D05
	Hs.510523			232151_at	-2.19	0.00753	-9.09	2e-05	Full length insert cDNA clone ZD75H06
	Hs.110039			231439_at	3.09	0.00935			Full length insert cDNA clone ZD76G03
	Hs.124863			226869_at	-2.16	0.00746			Full length insert cDNA clone ZD77F06
	Hs.22380			226272_at					Full length insert cDNA clone ZD79H10
	Hs.513529			228907_at			1.66	0.00032	Full length insert cDNA clone ZD81C11
	Hs.384574			1561749_at	1.6	0.00241	1.75	0.00209	Full length insert cDNA clone ZD97H10
	Hs.193557			226282_at			-1.72	0.00563	Full length insert cDNA clone ZE03F06
	Hs.407347			1556345_s_at			3.55	0.00076	Full length insert cDNA clone ZE07C03
	Hs.6083			231972_at			2.17	0.0063	Full length insert cDNA clone ZE08A03
	Hs.432355		392551	229999_at			1.95	0.00229	Full length insert cDNA clone ZE12A08
	Hs.418279			230913_at	2.92	0	7.3	0	Full length insert cDNA clone ZE12B03
	Hs.59529			240314_at			4.48	8e-05	Full length insert cDNA clone ZE12G01
	Hs.396849			1558504_at			3.66	0.00067	Full length insert cDNA clone ZE14C04
	Hs.167619			228478_at			2.77	5e-05	Full length insert cDNA YH99G08
	Hs.372955			1556595_at			4.33	0.00131	Full length insert cDNA YI25A03
	Hs.372955			1561692_at			14.47	0.00072	Full length insert cDNA YI25A03
	Hs.153800			243524_at			4.37	0.00026	Full length insert cDNA YI27F12
	Hs.432924			236656_s_at	1.45	0.00487	-2.95	0.0001	Full length insert cDNA YI37C01
	Hs.271609			1565566_a_at			3.19	0.00047	Full length insert cDNA YN68A11
	Hs.463153			1557244_a_at			2.32	0.00065	Full length insert cDNA YO61D09
	Hs.406337			1558686_at			2.75	0.00123	Full length insert cDNA YP99D02
	Hs.384710			1561153_at			2.6	0.00519	Full length insert cDNA YP99H09
	Hs.507143			1557512_at			3.45	0.00114	Full length insert cDNA YQ02G04
	Hs.177288			1559353_at			7.05	0.0033	Full length insert cDNA YQ09C04
	Hs.123373			242191_at			2.72	2e-05	Full-length cDNA clone CL0BA003ZC04 of Placenta of Homo sapiens (human)
	Hs.169812			229297_at	1.53	0.0099	2.21	0.00017	Full-length cDNA clone CS0CAP006YP08 of Thymus of Homo sapiens (human)
	Hs.416013			238833_at			-2.46	0.00141	Full-length cDNA clone CS0DC001YL20 of Neuroblastoma Cot 25-normalized of Homo sapiens (human)
	Hs.370423			237034_at			3.83	0.00748	Full-length cDNA clone CS0DC025YP03 of Neuroblastoma Cot 25-normalized of Homo sapiens (human)
	Hs.524790			227332_at	1.26	0.00604	-6	0.0001	Full-length cDNA clone CS0DD005YE10 of Neuroblastoma Cot 50-normalized of Homo sapiens (human)
	Hs.128753			232060_at			16.1	0.00105	Full-length cDNA clone CS0DD009YB17 of Neuroblastoma Cot 50-normalized of Homo sapiens (human)
	Hs.48458			226532_at			-2.47	2e-05	Full-length cDNA clone CS0DD009YD14 of Neuroblastoma Cot 50-normalized of Homo sapiens (human)
	Hs.399952			238962_at	2.71	0.00091			Full-length cDNA clone CS0DF003YC20 of Fetal brain of Homo sapiens (human)
	Hs.23272			226102_at			1.44	0.00042	Full-length cDNA clone CS0DF010YE22 of Fetal brain of Homo sapiens (human)
	Hs.7956			226374_at	1.77	0.00162	1.85	0.0014	Full-length cDNA clone CS0DF012YG01 of Fetal brain of Homo sapiens (human)
	Hs.522692			1554447_at	-1.57	0.00342			Full-length cDNA clone CS0DF024YK11 of Fetal brain of Homo sapiens (human)
	Hs.380765			235406_x_at					Full-length cDNA clone CS0DF027YN23 of Fetal brain of Homo sapiens (human)
	Hs.432416			213780_at			4.31	0.00301	Full-length cDNA clone CS0DI027YJ05 of Placenta Cot 25-normalized of Homo sapiens (human)
	Hs.147678			235247_at	1.72	3e-05	-2.1	2e-05	Full-length cDNA clone CS0DI029YM01 of Placenta Cot 25-normalized of Homo sapiens (human)
	Hs.8379			226863_at	-3.06	0.0009	2.09	0.00014	Full-length cDNA clone CS0DJ001YJ05 of T cells (Jurkat cell line) Cot 10-normalized of Homo sapiens
	Hs.435076			217657_at			1.85	0.00024	Full-length cDNA clone CS0DJ008YL09 of T cells (Jurkat cell line) Cot 10-normalized of Homo sapiens
	Hs.212709			239973_at			2.89	0.00063	Full-length cDNA clone CS0DJ013YE21 of T cells (Jurkat cell line) Cot 10-normalized of Homo sapiens
	Hs.526642			239911_at			3.29	0.00067	Full-length cDNA clone CS0DJ013YP06 of T cells (Jurkat cell line) Cot 10-normalized of Homo sapiens
	Hs.445574			228066_at			-2.19	0.00013	Full-length cDNA clone CS0DK005YO12 of HeLa cells Cot 25-normalized of Homo sapiens (human)
	Hs.330495			225716_at	2.21	0	-1.36	0.00868	Full-length cDNA clone CS0DK008YI09 of HeLa cells Cot 25-normalized of Homo sapiens (human)
	Hs.446559			235082_at	2.11	0.001	4.66	0.00638	Full-length cDNA clone CS0DK010YA20 of HeLa cells Cot 25-normalized of Homo sapiens (human)
	Hs.491491			212532_s_at			-1.44	2e-05	Full-length cDNA clone CS0DL001YJ14 of B cells (Ramos cell line) Cot 25-normalized of Homo sapiens (
	Hs.105618			230113_at	3.12	0.00464			Full-length cDNA clone CS0DM001YA20 of Fetal liver of Homo sapiens (human)
	Hs.436379			228240_at			-1.87	0.00324	Full-length cDNA clone CS0DM002YA18 of Fetal liver of Homo sapiens (human)
	Hs.416155			238853_at			1.47	0.00303	Glioma amplified sequence 64
	Hs.166941			242875_at			2.88	0.00029	H.sapiens mRNA within CEPH Mega-YAC 788H12, clone 21
	Hs.442983			240044_x_at					HepG2 3' region cDNA, clone hmd1c07.
	Hs.434957			235905_at			1.64	0.00377	HepG2 partial cDNA, clone hmd1a08m5.
	Hs.444014			1560543_at					Homo Sapiens (clone B3B3E13) chromosome 4p16.3 DNA fragment.
	Hs.406870			216187_x_at	1.51	0.00862	2.24	0.0002	Homo sapiens Alu repeat (LNX1) mRNA sequence
	Hs.517322			1563147_at			2.02	0.00653	Homo sapiens cDNA clone IMAGE:3632505, partial cds
	Hs.367843			211444_at			-4.97	0	Homo sapiens cDNA clone IMAGE:3636371, partial cds
	Hs.499855			1559682_at			-1.47	0.00174	Homo sapiens cDNA clone IMAGE:3637246, partial cds
	Hs.515948			1562412_at			3.48	4e-05	Homo sapiens cDNA clone IMAGE:3847423, partial cds
	Hs.523889			1560422_at	1.65	0.00354	3.21	0	Homo sapiens cDNA clone IMAGE:4155541, partial cds
	Hs.434010			226671_at	-1.31	0.00665	3.69	0	Homo sapiens cDNA clone IMAGE:4797120, partial cds
	Hs.518752			1566146_x_at			5.02	5e-05	Homo sapiens cDNA clone IMAGE:4843460, partial cds
	Hs.512241		374352	1568598_at	-3.49	0.00777			Homo sapiens cDNA clone IMAGE:6094109, partial cds
	Hs.510258			215607_x_at	1.6	0.00646			Homo sapiens cDNA FLJ11511 fis, clone HEMBA1002189.
	Hs.295633			233271_at			3.48	2e-05	Homo sapiens cDNA FLJ11709 fis, clone HEMBA1005133.
	Hs.293919			215898_at			5.81	0.00123	Homo sapiens cDNA FLJ11817 fis, clone HEMBA1006421.
	Hs.43228			233369_at			3.86	0.00215	Homo sapiens cDNA FLJ11835 fis, clone HEMBA1006595.
	Hs.512967			217482_at			3.2	0.0027	Homo sapiens cDNA FLJ11925 fis, clone HEMBB1000354.
	Hs.406808			234084_x_at			2.13	7e-05	Homo sapiens cDNA FLJ12075 fis, clone HEMBB1002425.
	Hs.293489			233014_at			2.75	8e-05	Homo sapiens cDNA FLJ12918 fis, clone NT2RP2004580.
	Hs.4210			226615_at			-2.15	0.00051	Homo sapiens cDNA FLJ13069 fis, clone NT2RP3001752.
	Hs.470604			216110_x_at			2.96	0.00346	Homo sapiens cDNA FLJ14080 fis, clone HEMBB1002152.
	Hs.272197			233877_at			7	2e-05	Homo sapiens cDNA FLJ20770 fis, clone COL06509
	Hs.206992			1562012_at	-3.1	0.00093	-2	0.00068	Homo sapiens cDNA FLJ23873 fis, clone LNG12941
	Hs.85564			243176_at			-2.04	0.00553	Homo sapiens cDNA FLJ30090 fis, clone BNGH41000015.
	Hs.406914			1556951_at			1.9	0.00141	Homo sapiens cDNA FLJ31335 fis, clone MAMGL1000151.
	Hs.350797			1557835_at			2.48	7e-05	Homo sapiens cDNA FLJ31592 fis, clone NT2RI2002447.
	Hs.512829			228859_at			5.21	0.00015	Homo sapiens cDNA FLJ33237 fis, clone ASTRO2002632, weakly similar to NAM7 PROTEIN.
	Hs.249983			1566207_at			1.73	0.00162	Homo sapiens cDNA FLJ37106 fis, clone BRACE2019872.
	Hs.407022			236166_at			3.76	0.00035	Homo sapiens cDNA FLJ37202 fis, clone BRALZ2006734.
	Hs.515977			229872_s_at			-3.35	0	Homo sapiens cDNA FLJ39739 fis, clone SMINT2016440.
	Hs.375951			1559762_at			2.49	0.00121	Homo sapiens cDNA FLJ40635 fis, clone THYMU2015825
	Hs.207079			1559964_at			3.02	0.00323	Homo sapiens cDNA FLJ40915 fis, clone UTERU2005450.
	Hs.13250			229141_at			9.98	0.00057	Homo sapiens cDNA FLJ41516 fis, clone BRTHA2011691
	Hs.251928		374693	204538_x_at	1.48	0.00243	1.83	0.00034	Homo sapiens cDNA FLJ42525 fis, clone BRACE3001391, highly similar to Polycystin precursor
	Hs.131999			244165_at			8.09	0.00014	Homo sapiens cDNA FLJ44549 fis, clone UTERU3006640
	Hs.126036			236297_at			2.5	2e-05	Homo sapiens cDNA FLJ45742 fis, clone KIDNE2016327
	Hs.513027			239792_at	1.95	0.00094			Homo sapiens cDNA FLJ46016 fis, clone SPLEN2014543
	Hs.514719			225018_at			1.68	0.00806	Homo sapiens cDNA FLJ46707 fis, clone TRACH3015467
	Hs.43410			242064_at					Homo sapiens cDNA FLJ90513 fis, clone NT2RP3004355.
	Hs.520335			216173_at			5.83	0.00097	Homo sapiens cDNA: FLJ21707 fis, clone COL09953
	Hs.306838			234166_at			-3.12	3e-05	Homo sapiens cDNA: FLJ22640 fis, clone HSI06847
	Hs.518925			226402_at	1.59	0.00804			Homo sapiens cDNA: FLJ22845 fis, clone KAIA5195
	Hs.279898			224999_at			6.03	0.00476	Homo sapiens cDNA: FLJ23165 fis, clone LNG09846
	Hs.407308			1563075_s_at			6.97	0	Homo sapiens clone IMAGE:110987 mRNA sequence
	Hs.283956			234028_at			2.53	0.00115	Homo sapiens clone L20 HERV-K-T47-like long terminal repeat sequence
	Hs.515578			1565821_at			2.61	0.00432	Homo sapiens full length insert cDNA clone YI72C08
	Hs.485945			228238_at	1.89	0.00793	2.14	0.00446	Homo sapiens full length insert cDNA clone ZC19D07
	Hs.523008			1556931_at			3.47	0.00018	Homo sapiens full length insert cDNA clone ZD58F06
	Hs.512506		376482	213766_x_at			-2.44	6e-05	Homo sapiens guanine nucleotide binding protein (G protein), alpha 11 (Gq class), mRNA (cDNA clone IMAGE:6213090), containing frame-shift errors
	Hs.209122		374296	235616_at					Homo sapiens hypothetical gene supported by NM_018692 (LOC374296), mRNA
	Hs.518193		285283	207746_at			4.78	0.00323	Homo sapiens hypothetical LOC285283 (LOC285283), mRNA
	Hs.441127		376155	214711_at			-1.98	0.00282	Homo sapiens hypothetical protein 15E1.2, mRNA (cDNA clone IMAGE:6200931), partial cds
	Hs.353164			1556435_at			-2.09	0.00241	Homo sapiens hypothetical protein LOC339152, mRNA (cDNA clone IMAGE:4812691), partial cds
	Hs.512403		375433	234297_at			14.27	1e-05	Homo sapiens LOC375433 (LOC375433), mRNA
	Hs.271566			1559214_at			5.69	0.00134	Homo sapiens mRNA full length insert cDNA clone EUROIMAGE 839551
	Hs.369842			1557780_at			5.14	0.00695	Homo sapiens mRNA; cDNA DKFZp564C1072 (from clone DKFZp564C1072)
	Hs.521020			216713_at			-2.1	0.00078	Homo sapiens mRNA; cDNA DKFZp564D036 (from clone DKFZp564D036)
	Hs.512406			213605_s_at			5	6e-05	Homo sapiens mRNA; cDNA DKFZp564F112 (from clone DKFZp564F112)
	Hs.444590			212463_at	-1.67	0.00011			Homo sapiens mRNA; cDNA DKFZp564J0323 (from clone DKFZp564J0323)
	Hs.506221			216114_at	1.76	0.00375			Homo sapiens mRNA; cDNA DKFZp586H201 (from clone DKFZp586H201)
	Hs.27552			232071_at			3.33	0.00927	Homo sapiens mRNA; cDNA DKFZp586N2424 (from clone DKFZp586N2424)
	Hs.336896			1559360_at			11.58	0	Homo sapiens mRNA; cDNA DKFZp666E199 (from clone DKFZp666E199)
	Hs.356307			228758_at			6.68	0.00344	Homo sapiens mRNA; cDNA DKFZp667A1115 (from clone DKFZp667A1115)
	Hs.396515			229654_at					Homo sapiens mRNA; cDNA DKFZp686L21136 (from clone DKFZp686L21136)
	Hs.50115			232231_at	1.62	0.0039	4.02	1e-05	Homo sapiens mRNA; cDNA DKFZp761J1112 (from clone DKFZp761J1112)
	Hs.467708			1560082_at			5.32	1e-05	Homo sapiens mRNA; cDNA DKFZp761L0119 (from clone DKFZp761L0119)
	Hs.407861			1563539_at			2.62	0.00327	Homo sapiens mRNA; cDNA DKFZp762C115 (from clone DKFZp762C115)
	Hs.483545			210717_at			3.61	0.0008	Homo sapiens PRO1412 mRNA, complete cds
	Hs.434567			234032_at			6.92	0.00043	Homo sapiens PRO1550 mRNA, partial cds
	Hs.379809		375354	1564175_at	2.15	0.00231	2.41	0.00125	Homo sapiens similar to double homeobox protein (LOC375354), mRNA
	Hs.362366		376299	1569867_at			2.55	0.00159	Homo sapiens similar to hypothetical protein FLJ31364 (LOC376299), mRNA
	Hs.14217		378199	221876_at			2.4	0.00414	Homo sapiens similar to KIAA1285 protein (LOC378199), mRNA
	Hs.164458		343052	238076_at	1.92	0.0052			Homo sapiens similar to Putative neuronal cell adhesion molecule (LOC343052), mRNA
	Hs.512337		374945	213454_at	-1.26	0.00881	-2.77	0.0009	Homo sapiens similar to RIKEN cDNA 2610040C18 (LOC374945), mRNA
	Hs.521686		375676	51228_at			2.14	2e-05	Homo sapiens similar to RNA binding motif protein 12 (LOC375676), mRNA
	Hs.515486			1563431_x_at	1.56	0.00336	-5.64	1e-05	Homo sapiens transcribed sequence
	Hs.269852			217586_x_at			2.72	0.0042	Homo sapiens transcribed sequence with moderate similarity to protein ref:NP_060265.1 (H.sapiens) hypothetical protein FLJ20378 [Homo sapiens]
	Hs.158467			242512_at			3.85	0.00115	Homo sapiens transcribed sequence with moderate similarity to protein ref:NP_060265.1 (H.sapiens) hypothetical protein FLJ20378 [Homo sapiens]
	Hs.512625			207728_at			3.17	0.00011	Homo sapiens transcribed sequence with moderate similarity to protein ref:NP_060475.1 (H.sapiens) hypothetical protein FLJ10139 [Homo sapiens]
	Hs.5808			243671_at			-3.35	0.00027	Homo sapiens transcribed sequence with moderate similarity to protein sp:P39192 (H.sapiens) ALU5_HUMAN Alu subfamily SC sequence contamination warning entry
	Hs.526651			1562718_at			2.06	0.00215	Homo sapiens transcribed sequence with moderate similarity to protein sp:Q9UKB1 (H.sapiens) FW1B_HUMAN F-box/WD-repeat protein 1B (F-box and WD-repeats protein beta-TrCP2)
	Hs.497988			233421_s_at			5.93	0.00597	Homo sapiens transcribed sequence with strong similarity to protein ref:NP_060700.1 (H.sapiens) hypothetical protein FLJ10814; nucleoporin 133 [Homo sapiens]
	Hs.494036			231024_at			1.92	0.0013	Homo sapiens transcribed sequence with strong similarity to protein ref:NP_068800.1 (H.sapiens) phosphoglucomutase 5 [Homo sapiens]
	Hs.440691			230728_at	1.8	7e-05	2.43	0.00022	Homo sapiens transcribed sequence with strong similarity to protein ref:NP_078816.1 (H.sapiens) hypothetical protein FLJ20917 [Homo sapiens]
	Hs.443007			243806_at			-10.55	0.00787	Homo sapiens transcribed sequence with strong similarity to protein sp:P00722 (E. coli) BGAL_ECOLI Beta-galactosidase (Lactase)
	Hs.526542			222315_at			-4.02	0.00023	Homo sapiens transcribed sequence with weak similarity to protein pir:S21348 (R.norvegicus) S21348 probable pol polyprotein-related protein 4 - rat
	Hs.230517			241815_at			2.22	0.00726	Homo sapiens transcribed sequence with weak similarity to protein pir:S23650 (H.sapiens) S23650 retrovirus-related hypothetical protein II - human retrotransposon LINE-1
	Hs.269600			241688_at			5.17	0.00742	Homo sapiens transcribed sequence with weak similarity to protein pir:S72482 (H.sapiens) S72482 hypothetical protein - human transposon MER37
	Hs.351620			1562062_at			2.87	0.0006	Homo sapiens transcribed sequence with weak similarity to protein ref:NP_055301.1 (H.sapiens) neuronal thread protein [Homo sapiens]
	Hs.177337			244515_at			2.57	0.00133	Homo sapiens transcribed sequence with weak similarity to protein ref:NP_060190.1 (H.sapiens) hypothetical protein FLJ20234 [Homo sapiens]
	Hs.502480			1560031_at			9.71	0.00011	Homo sapiens transcribed sequence with weak similarity to protein ref:NP_060219.1 (H.sapiens) hypothetical protein FLJ20294 [Homo sapiens]
	Hs.474947			236247_at			-1.77	0.00131	Homo sapiens transcribed sequence with weak similarity to protein ref:NP_060265.1 (H.sapiens) hypothetical protein FLJ20378 [Homo sapiens]
	Hs.292740			242658_at			2.37	0.00199	Homo sapiens transcribed sequence with weak similarity to protein ref:NP_060265.1 (H.sapiens) hypothetical protein FLJ20378 [Homo sapiens]
	Hs.292385			239228_at			2.8	0.00185	Homo sapiens transcribed sequence with weak similarity to protein ref:NP_060312.1 (H.sapiens) hypothetical protein FLJ20489 [Homo sapiens]
	Hs.202599			244450_at			4.94	9e-05	Homo sapiens transcribed sequence with weak similarity to protein ref:NP_060312.1 (H.sapiens) hypothetical protein FLJ20489 [Homo sapiens]
	Hs.431494			242630_at			12.88	6e-05	Homo sapiens transcribed sequence with weak similarity to protein ref:NP_062553.1 (H.sapiens) hypothetical protein FLJ11267 [Homo sapiens]
	Hs.248865			243673_at			2.82	0.00152	Homo sapiens transcribed sequence with weak similarity to protein ref:NP_062553.1 (H.sapiens) hypothetical protein FLJ11267 [Homo sapiens]
	Hs.156230			240818_at					Homo sapiens transcribed sequence with weak similarity to protein ref:NP_068813.1 (H.sapiens) suppression of tumorigenicity 14 (colon carcinoma, matriptase, epithin); suppression of tumorigenicity 14 (colon carcinoma); matriptase [Homo sapiens]
	Hs.107708			235957_at			2.92	0.00362	Homo sapiens transcribed sequence with weak similarity to protein ref:NP_071385.1 (H.sapiens) hypothetical protein FLJ20958 [Homo sapiens]
	Hs.183409			1556123_a_at			-8.15	0.00583	Homo sapiens transcribed sequence with weak similarity to protein sp:P39188 (H.sapiens) ALU1_HUMAN Alu subfamily J sequence contamination warning entry
	Hs.518851			235809_at	1.36	0.00883	-1.85	0.004	Homo sapiens transcribed sequence with weak similarity to protein sp:P39194 (H.sapiens) ALU7_HUMAN Alu subfamily SQ sequence contamination warning entry
	Hs.523026			243558_at			4.31	0.00873	Homo sapiens transcribed sequence with weak similarity to protein sp:P39194 (H.sapiens) ALU7_HUMAN Alu subfamily SQ sequence contamination warning entry
	Hs.116369			241804_at					Homo sapiens transcribed sequences
	Hs.116065			227273_at					Homo sapiens transcribed sequences
	Hs.291591			236149_at					Homo sapiens transcribed sequences
	Hs.211167			236883_at					Homo sapiens transcribed sequences
	Hs.20403			240601_at					Homo sapiens transcribed sequences
	Hs.446034			244346_at					Homo sapiens transcribed sequences
	Hs.298320			235725_at	-2.11	0.00158			Homo sapiens transcribed sequences
	Hs.291591			236149_at	1.55	0.00242			Homo sapiens transcribed sequences
	Hs.439011			237525_at	2.42	0.00164			Homo sapiens transcribed sequences
	Hs.31444			239744_at	2.03	1e-05			Homo sapiens transcribed sequences
	Hs.444625			240046_at	1.77	0.0016			Homo sapiens transcribed sequences
	Hs.270927			242241_x_at	2.59	0.00984			Homo sapiens transcribed sequences
	Hs.449827			215921_at			4.19	0	Homo sapiens transcribed sequences
	Hs.291033			222320_at			5	0	Homo sapiens transcribed sequences
	Hs.526542			222364_at			2.02	0.00353	Homo sapiens transcribed sequences
	Hs.516990			230294_at			-2.63	0.00067	Homo sapiens transcribed sequences
	Hs.127872			230961_at			2.75	0.00067	Homo sapiens transcribed sequences
	Hs.298320			235725_at			-1.58	0.00066	Homo sapiens transcribed sequences
	Hs.490832			236111_at			1.82	0.00613	Homo sapiens transcribed sequences
	Hs.33790			236122_at			3.22	0.00192	Homo sapiens transcribed sequences
	Hs.291591			236149_at			6.01	0	Homo sapiens transcribed sequences
	Hs.460475			236700_at			9.52	8e-05	Homo sapiens transcribed sequences
	Hs.443684			238970_at			8.74	0	Homo sapiens transcribed sequences
	Hs.144181			239347_at			1.61	0.00044	Homo sapiens transcribed sequences
	Hs.446159			239469_at			7.36	0.00062	Homo sapiens transcribed sequences
	Hs.31444			239744_at			-1.9	7e-05	Homo sapiens transcribed sequences
	Hs.253582			239895_at			6.98	0.00256	Homo sapiens transcribed sequences
	Hs.444625			240046_at			6.89	0	Homo sapiens transcribed sequences
	Hs.202042			240141_at			5.72	0.00239	Homo sapiens transcribed sequences
	Hs.280813			240798_at			3.8	8e-05	Homo sapiens transcribed sequences
	Hs.268738			240813_at			3.59	0.00225	Homo sapiens transcribed sequences
	Hs.161889			241403_at			8.4	0.00572	Homo sapiens transcribed sequences
	Hs.116369			241804_at			1.79	0.00192	Homo sapiens transcribed sequences
	Hs.439070			242141_at			-1.67	0.00265	Homo sapiens transcribed sequences
	Hs.270927			242241_x_at			2.84	9e-05	Homo sapiens transcribed sequences
	Hs.397996			242735_x_at			2.15	0.00037	Homo sapiens transcribed sequences
	Hs.171941			242836_at			5.71	0.00621	Homo sapiens transcribed sequences
	Hs.116768			242968_at			5.79	0.00166	Homo sapiens transcribed sequences
	Hs.442766			243505_at			14.88	0.00012	Homo sapiens transcribed sequences
	Hs.171858			243773_at			-1.58	0.0002	Homo sapiens transcribed sequences
	Hs.481455			244139_s_at			5.44	6e-05	Homo sapiens transcribed sequences
	Hs.446034			244346_at			3.03	0.00795	Homo sapiens transcribed sequences
	Hs.471433			244605_at			6.4	0.00034	Homo sapiens transcribed sequences
	Hs.517002			244795_at			3.3	0.0019	Homo sapiens transcribed sequences
	Hs.482454			1558937_s_at			45.31	0.00029	Homo sapiens transcribed sequences
	Hs.16886			228694_at			1.62	0.00048	Homo sapiens, clone IMAGE:3352913, mRNA
	Hs.519771			1563057_at					Homo sapiens, clone IMAGE:3451831, mRNA
	Hs.225083			236080_at			-3.95	0	Homo sapiens, clone IMAGE:3616855, mRNA
	Hs.356460			44669_at			-1.53	0.00041	Homo sapiens, clone IMAGE:3626627, mRNA
	Hs.5096			242366_at					Homo sapiens, clone IMAGE:3858719, mRNA
	Hs.464402			235203_at			-2.66	0.00071	Homo sapiens, clone IMAGE:3866695, mRNA
	Hs.346735			226034_at	-3.57	0.00231			Homo sapiens, clone IMAGE:3881549, mRNA
	Hs.88013			236265_at			-1.25	0.00413	Homo sapiens, clone IMAGE:3887266, mRNA
	Hs.433010			1553979_at					Homo sapiens, clone IMAGE:3906992, mRNA
	Hs.224288			1568802_at			3.52	0.00545	Homo sapiens, clone IMAGE:3912773, mRNA
	Hs.34068			235010_at	-1.84	0.00184	-2.26	2e-05	Homo sapiens, clone IMAGE:3930408, mRNA
	Hs.382052			1570143_at			6.01	0.00015	Homo sapiens, clone IMAGE:3932570, mRNA
	Hs.205745			1569344_a_at			34.59	0.00229	Homo sapiens, clone IMAGE:4044872, mRNA
	Hs.211626			1559631_at			3	0.00014	Homo sapiens, clone IMAGE:4045663, mRNA
	Hs.382856			1569958_at	3.77	1e-05	-2.88	0.00065	Homo sapiens, clone IMAGE:4064953, mRNA
	Hs.270555			232752_at	-2.14	0.00103	-1.68	1e-05	Homo sapiens, clone IMAGE:4095671, mRNA
	Hs.4055			224606_at	1.65	0.00785	8.55	1e-05	Homo sapiens, clone IMAGE:4096273, mRNA
	Hs.289587			1562738_a_at			2.48	0.00265	Homo sapiens, clone IMAGE:4132913, mRNA
	Hs.271450			243656_at			2.27	0.00414	Homo sapiens, clone IMAGE:4157625, mRNA
	Hs.274352			239577_at			7.91	0.00083	Homo sapiens, clone IMAGE:4182817, mRNA
	Hs.16193			213158_at			8.66	0.00086	Homo sapiens, clone IMAGE:4214654, mRNA
	Hs.383210			1563364_at			3.02	0.0041	Homo sapiens, clone IMAGE:4272847, mRNA
	Hs.382057			1570151_at			3.37	0.00033	Homo sapiens, clone IMAGE:4340670, mRNA
	Hs.30567			242423_x_at	1.34	0.00505	2.04	0.00073	Homo sapiens, clone IMAGE:4346533, mRNA
	Hs.43047			227051_at			3.41	0.00039	Homo sapiens, clone IMAGE:4393354, mRNA
	Hs.380362			1557779_at	-1.59	0.00062	-4.41	2e-05	Homo sapiens, clone IMAGE:4400004, mRNA
	Hs.382312			1570629_at			3.03	0.00795	Homo sapiens, clone IMAGE:4401081, mRNA
	Hs.307652			1569604_at			2.06	0.0073	Homo sapiens, clone IMAGE:4401848, mRNA
	Hs.382039			215780_s_at			1.25	0.00365	Homo sapiens, clone IMAGE:4420333, mRNA
	Hs.374451			227396_at					Homo sapiens, clone IMAGE:4454331, mRNA
	Hs.382989			1570496_at			2.15	0.00244	Homo sapiens, clone IMAGE:4616837, mRNA
	Hs.254005			1560556_a_at			7.52	0.00037	Homo sapiens, clone IMAGE:4617677, mRNA
	Hs.351301			1560850_at	-12.93	0.0063			Homo sapiens, clone IMAGE:4696935, mRNA
	Hs.374729			1563138_at			-1.94	0.00796	Homo sapiens, clone IMAGE:4723407, mRNA, partial cds
	Hs.280387			228955_at	2	1e-05	4.08	5e-05	Homo sapiens, clone IMAGE:4753714, mRNA
	Hs.367688			226189_at			3.03	0.00015	Homo sapiens, clone IMAGE:4794726, mRNA
	Hs.162291			1570191_at			3.11	0.00852	Homo sapiens, clone IMAGE:4798264, mRNA
	Hs.239340			232086_at			5.68	0.00012	Homo sapiens, clone IMAGE:4798675, mRNA
	Hs.146603			1557012_a_at			3.09	0.00518	Homo sapiens, clone IMAGE:4816709, mRNA
	Hs.434214			1561905_at					Homo sapiens, clone IMAGE:4820434, mRNA
	Hs.298987			241376_at			7.78	0.00021	Homo sapiens, clone IMAGE:4821290, mRNA
	Hs.515882			1568629_s_at	-1.54	0.00023	-2.79	2e-05	Homo sapiens, clone IMAGE:4823268, mRNA
	Hs.131761			236282_at	1.47	0.00168	-1.77	0.00012	Homo sapiens, clone IMAGE:4826240, mRNA
	Hs.516311			228425_at			1.66	0.00398	Homo sapiens, clone IMAGE:4826696, mRNA
	Hs.385602			1563283_at			-2.21	0.00057	Homo sapiens, clone IMAGE:4828909, mRNA
	Hs.325100			237475_x_at			3.25	0.00034	Homo sapiens, clone IMAGE:4829003, mRNA
	Hs.385523			1568932_at			8.41	0.00895	Homo sapiens, clone IMAGE:4830452, mRNA
	Hs.518725			1561432_at			1.76	0.00309	Homo sapiens, clone IMAGE:4830514, mRNA
	Hs.382150			1561726_s_at	1.85	0.00139			Homo sapiens, clone IMAGE:4940779, mRNA
	Hs.435573			1562792_at	1.31	0.00283			Homo sapiens, clone IMAGE:5000675, mRNA
	Hs.510598			228642_at			4.99	0	Homo sapiens, clone IMAGE:5019307, mRNA
	Hs.382152			1570198_x_at			2.3	0.00085	Homo sapiens, clone IMAGE:5111803, mRNA
	Hs.178144			235736_at	-1.42	0.0007	-5.17	0.00038	Homo sapiens, clone IMAGE:5167600, mRNA
	Hs.405427			228465_at	1.86	0.00068	5.24	1e-05	Homo sapiens, clone IMAGE:5175565, mRNA
	Hs.132890			236520_at			2.23	0.0095	Homo sapiens, clone IMAGE:5178562, mRNA
	Hs.211303			1559884_at			10.9	0.00018	Homo sapiens, clone IMAGE:5187335, mRNA
	Hs.326933			1559131_a_at					Homo sapiens, clone IMAGE:5189615, mRNA
	Hs.119946			244760_at	-3.79	0.00062			Homo sapiens, clone IMAGE:5199401, mRNA
	Hs.131417			231828_at					Homo sapiens, clone IMAGE:5218355, mRNA
	Hs.44698			235152_at					Homo sapiens, clone IMAGE:5218412, mRNA
	Hs.115329			228645_at	-1.71	0.00395	-7.3	0.00038	Homo sapiens, clone IMAGE:5221276, mRNA, partial cds
	Hs.132579			237313_at					Homo sapiens, clone IMAGE:5225774, mRNA
	Hs.382611			1559510_at	1.93	0.00361	-2.05	0.00636	Homo sapiens, clone IMAGE:5242616, mRNA
	Hs.184430			228390_at			-2.77	0.00011	Homo sapiens, clone IMAGE:5259272, mRNA
	Hs.498519			1568838_at			-10.39	0	Homo sapiens, clone IMAGE:5261280, mRNA
	Hs.269006			1568656_at			1.62	0.00516	Homo sapiens, clone IMAGE:5265210, mRNA
	Hs.235660			1568755_a_at			-2.45	0.00347	Homo sapiens, clone IMAGE:5267015, mRNA
	Hs.40289			227531_at			-1.54	7e-05	Homo sapiens, clone IMAGE:5267398, mRNA
	Hs.432875			1557878_at	1.61	0.00993			Homo sapiens, clone IMAGE:5267797, mRNA
	Hs.90286			226546_at	1.81	0.00019	-4.52	0	Homo sapiens, clone IMAGE:5268696, mRNA
	Hs.21965			237365_at					Homo sapiens, clone IMAGE:5269899, mRNA
	Hs.42197			236591_at			1.89	0.00089	Homo sapiens, clone IMAGE:5270438, mRNA
	Hs.425116			1561705_at			-2.54	0.00175	Homo sapiens, clone IMAGE:5272626, mRNA
	Hs.370852			1560327_at			-1.88	0.00116	Homo sapiens, clone IMAGE:5273088, mRNA
	Hs.401841			1569948_at			19.68	5e-05	Homo sapiens, clone IMAGE:5275301, mRNA
	Hs.520961			1568981_at			2.52	0.00974	Homo sapiens, clone IMAGE:5277449, mRNA
	Hs.22545			227929_at	-12.59	2e-05			Homo sapiens, clone IMAGE:5277945, mRNA
	Hs.356438			1562069_at			3.87	0.00429	Homo sapiens, clone IMAGE:5278404, mRNA
	Hs.26409			235494_at			5.14	0.00376	Homo sapiens, clone IMAGE:5284125, mRNA
	Hs.60226			229870_at			2.01	0.00071	Homo sapiens, clone IMAGE:5286302, mRNA
	Hs.290347			1557843_at			4.53	0.00458	Homo sapiens, clone IMAGE:5298708, mRNA
	Hs.434785			1562033_at			2.54	0.00188	Homo sapiens, clone IMAGE:5300069, mRNA
	Hs.407603			239482_x_at	1.6	0.00012	-1.88	0.00163	Homo sapiens, clone IMAGE:5300759, mRNA
	Hs.122806			235475_at			-1.5	0.00263	Homo sapiens, clone IMAGE:5302722, mRNA
	Hs.145804			236668_at			-1.9	0.00038	Homo sapiens, clone IMAGE:5312086, mRNA
	Hs.385746			1560625_s_at	-1.88	0.00323	-3.1	0.00333	Homo sapiens, clone IMAGE:5398574, mRNA
	Hs.145038			236232_at			3.97	1e-05	Homo sapiens, clone IMAGE:5555626, mRNA
	Hs.382981		400656	1562222_at			-2.2	0.00875	Homo sapiens, clone IMAGE:5575364, mRNA
	Hs.200745			1560258_a_at			1.78	7e-05	Homo sapiens, clone IMAGE:5590287, mRNA
	Hs.385552			1562948_at			5.58	0.00138	Homo sapiens, clone IMAGE:5722724, mRNA
	Hs.434635			1560156_at	-1.41	0.00504			Homo sapiens, clone IMAGE:5735420, mRNA
	Hs.314414			1559534_at			2.6	0.00147	Homo sapiens, clone IMAGE:5743779, mRNA
	Hs.192232			1559009_at			-3.81	0.00075	Homo sapiens, clone IMAGE:5745274, mRNA
	Hs.407642			1570185_at			-2.33	0.00335	Homo sapiens, clone IMAGE:5766850, mRNA
	Hs.312469			1557545_s_at			6.88	4e-05	Homo sapiens, Similar to arkadia, clone IMAGE:4650122, mRNA
	Hs.128454			1569453_a_at			3.24	0.00026	Homo sapiens, Similar to carnitine deficiency-associated gene expressed in ventricle 1, clone IMAGE:
	Hs.87734			235365_at			3.6	0.00176	Homo sapiens, Similar to deafness, autosomal dominant 5 homolog (human), clone IMAGE:4551670, mRNA
	Hs.200022			224751_at			-4.18	0	Homo sapiens, Similar to hypothetical protein MGC10526, clone IMAGE:4133906, mRNA
	Hs.153412			227765_at			-3.47	8e-05	Homo sapiens, Similar to L1 repeat, Tf subfamily, member 14, clone IMAGE:4820809, mRNA
	Hs.28540			213929_at	1.7	0.00024			Homo sapiens, Similar to likely ortholog of yeast ARV1, clone IMAGE:4733238, mRNA
	Hs.91389			1558105_a_at			2.41	7e-05	Homo sapiens, Similar to LOC169932, clone IMAGE:4499203, mRNA
	Hs.125798			1569316_at			-2.45	0.00442	Homo sapiens, Similar to neuronal thread protein, clone IMAGE:4102657, mRNA
	Hs.277721			201383_s_at			2.76	0.00255	Homo sapiens, Similar to next to the Brca1, clone IMAGE:3858519, mRNA
	Hs.454036			1569952_x_at			13.53	0.00726	Homo sapiens, Similar to syndecan binding protein (syntenin), clone IMAGE:4814292, mRNA
	Hs.317051			1557817_a_at			2.11	0.00036	HSPC103
	Hs.470662			1557804_at			3.2	1e-05	Human cathepsin B mRNA, 5' UTR variant.
	Hs.79385			1556055_at			4.58	0.00226	Human clone 23574 mRNA sequence
	Hs.437368			213403_at			2.26	0.00028	Human clone 23908 mRNA sequence
	Hs.109221			1556568_a_at			3.99	0.00696	Human clone C4E 5.3 (CAC)n/(GTG)n repeat-containing mRNA.
	Hs.269469			1557238_s_at			5.21	9e-05	Human EST clone 111681 mariner transposon Hsmar1 sequence
	Hs.522272			222128_at			11.51	0.00549	Human EST clone 122887 mariner transposon Hsmar1 sequence
	Hs.444096			231882_at	-1.49	0.00011	3.83	2e-05	Human full-length cDNA 5-PRIME end of clone CS0DK007YB08 of HeLa cells of Homo sapiens (human)
	Hs.349092		388789	226236_at			-2.64	0	Hypothetical gene supported by AF147354
	Hs.237396		388279	238022_at			-3.64	0	Hypothetical gene supported by AF275804
	Hs.293928		440708	215756_at			-1.74	0.00541	Hypothetical gene supported by AK024293
	Hs.488749		392730	214757_at			2.01	0.00929	Hypothetical gene supported by AK024602
	Hs.283575		402460	226596_x_at			-2.01	0.00082	Hypothetical gene supported by AK027125 (LOC402460), mRNA
	Hs.146067		440982	241440_at					Hypothetical gene supported by AK054937
	Hs.493947		441421	244395_at			1.77	0.00446	Hypothetical gene supported by AK091508
	Hs.433024		401504	225635_s_at	-2.01	0.00117	1.79	0.00268	Hypothetical gene supported by AK091718 (LOC401504), mRNA
	Hs.220931		440087	237484_at	1.9	0.00695			Hypothetical gene supported by AK092637
	Hs.499605		399768	238553_at			4.69	0.0012	Hypothetical gene supported by AK093334; AL833330; BC020871; BC032492
	Hs.445673		399972	230999_at			-1.7	0.00828	Hypothetical gene supported by AK096370
	Hs.99244		399972	1555973_at			-2.34	0.00807	Hypothetical gene supported by AK096370 (LOC399972), mRNA
	Hs.521828		389834	241624_at			2.17	0.00062	Hypothetical gene supported by AK123403
	Hs.197076		400041	239153_at	1.23	0.00889			Hypothetical gene supported by AK123741
	Hs.452203		400999	230452_at			-1.76	0.00386	Hypothetical gene supported by AK124342
	Hs.454790		440685	235185_s_at			2.37	0.00164	Hypothetical gene supported by AK124550
	Hs.454832		440748	229067_at	1.78	0.0001			Hypothetical gene supported by AK124556
	Hs.49573		401207	230404_at	1.39	0.00425	4.13	6e-05	Hypothetical gene supported by AK126569
	Hs.465593		402483	227129_x_at	2.21	0.00098	6.16	0	Hypothetical gene supported by AK127273
	Hs.405966		442499	231296_at			-1.42	0.00374	Hypothetical gene supported by AK127523
	Hs.499607		400566	229238_at			-1.66	0.0005	Hypothetical gene supported by AK128660
	Hs.521560		439948	234120_at			-4.3	0	Hypothetical gene supported by AL117475
	Hs.483359		441109	1560128_x_at			6.57	0.00062	Hypothetical gene supported by AL713721
	Hs.389638		389831	225046_at			15.11	0	Hypothetical gene supported by AL713796
	Hs.527943		400762	227074_at			3.74	7e-05	Hypothetical gene supported by AL832786 (LOC400762), mRNA
	Hs.385650		401068	1557754_at			-2.65	0.00091	Hypothetical gene supported by BC028186
	Hs.400456		400368	1568592_at	2.02	0.00064			Hypothetical gene supported by BC031266 (LOC400368), mRNA
	Hs.114322		400604	241405_at			-2.24	0.00508	Hypothetical gene supported by BC039664
	Hs.131700		441126	1556555_at			-4.21	0.00043	Hypothetical gene supported by BC042032
	Hs.434310		401544	1562733_at			-2.33	0.00161	Hypothetical gene supported by BC043559
	Hs.262480		388327	229071_at			-2.09	0.0002	Hypothetical gene supported by BC052606
	Hs.124620		440996	222380_s_at			6.11	5e-05	Hypothetical gene supported by BC053580
	Hs.443072		401466	226165_at	-1.5	0.0047			Hypothetical gene supported by BC055092
	Hs.117929		402587	224723_x_at	-1.34	0.00435	-2.64	2e-05	Hypothetical gene supported by BX537645
	Hs.96593		144404	219154_at	3.42	0.00597			Hypothetical LOC144404
	Hs.97300		145788	243309_at	-3.38	2e-05	-4.21	2e-05	Hypothetical LOC145788
	Hs.153274		149643	1559390_a_at			-1.91	0.0065	Hypothetical LOC149643
	Hs.387014		219638	229687_s_at			-2.2	0.00055	Hypothetical LOC219638
	Hs.158272		256686	238365_s_at			12.31	0.0047	Hypothetical LOC256686 (LOC256686), mRNA
	Hs.356545		284184	225967_s_at			-3.05	0.00049	Hypothetical LOC284184
	Hs.386402		340171	244604_at			6.96	0.00328	Hypothetical LOC340171
	Hs.426796		342918	230814_at			-2.41	0.00161	Hypothetical LOC342918 (LOC342918), mRNA
	Hs.444298		342979	231018_at	-2.9	2e-05			Hypothetical LOC342979
	Hs.128803		344887	241418_at			1.83	0.00076	Hypothetical LOC344887
	Hs.127394		387723	229323_at			-1.89	0.0098	Hypothetical LOC387723
	Hs.489998		387904	236837_x_at			2.85	0.0005	Hypothetical LOC387904
	Hs.355747		388610	227862_at	-2.93	1e-05	-2.57	8e-05	Hypothetical LOC388610
	Hs.23459		388727	231233_at	-2.72	4e-05	-2.76	3e-05	Hypothetical LOC388727
	Hs.400876		388796	225857_s_at			1.58	5e-05	Hypothetical LOC388796
	Hs.94122		389237	228423_at					Hypothetical LOC389237
	Hs.32804		389440	230487_at	1.54	0.00057			Hypothetical LOC389440
	Hs.497008		389908	1569629_x_at	1.64	0.00494	3	0.00035	Hypothetical LOC389908
	Hs.281207		400236	227887_at	1.34	0.00659	-2.75	3e-05	Hypothetical LOC400236
	Hs.465405		400741	229874_x_at			-4.1	1e-05	Hypothetical LOC400741
	Hs.437806		400796	242977_at			-2.44	0.00056	Hypothetical LOC400796
	Hs.433956		400944	229546_at	5.04	0	1.78	0.00025	Hypothetical LOC400944
	Hs.190365		401048	239764_at			7.88	0.002	Hypothetical LOC401048
	Hs.21509		402485	227376_at			1.47	0.00096	Hypothetical LOC402485
	Hs.356100		90024	228832_at					Hypothetical LOC90024 (LOC90024), mRNA
	Hs.120275			230235_at			2.78	0.00365	Hypothetical protein
	Hs.296995			235132_at			-1.59	0.00029	Hypothetical protein LOC254128, mRNA (cDNA clone IMAGE:5287904), partial cds
	Hs.359394			226682_at			4.4	0.00026	Hypothetical protein LOC283666, mRNA (cDNA clone IMAGE:4415549), partial cds
	Hs.98631			230937_at			-1.46	0.00378	Hypothetical protein LOC285835, mRNA (cDNA clone IMAGE:5588650), partial cds
	Hs.403800			1557826_at			2.26	0.00068	Hypothetical protein LOC338817, mRNA (cDNA clone IMAGE:5267955), partial cds
	Hs.30977			227041_at			2.36	0.00259	Immunoglobulin heavy chain variable region 194-5
	Hs.524432			1558394_s_at					Keratin 7, mRNA (cDNA clone IMAGE:5743968), partial cds
	Hs.524432			1558394_s_at			-3.03	0.00121	Keratin 7, mRNA (cDNA clone IMAGE:5743968), partial cds
	Hs.449927		388312	225899_x_at	2.36	0.00081	5.78	0.0001	LOC388312 (LOC388312), mRNA
	Hs.300979		388317	241359_at			2.43	0	LOC388317 (LOC388317), mRNA
	Hs.510940		392730	232710_at			1.7	0.00325	LOC392730 (LOC392730), mRNA
	Hs.182503		399951	227115_at	-2.44	0.00635	-6.32	0.00024	LOC399951 (LOC399951), mRNA
	Hs.36190		439993	236355_s_at			6.26	0	LOC439993
	Hs.510275		440194	243630_at	2.97	0.00144	2.68	0.00093	LOC440194
	Hs.410998		440450	228978_at			2.34	0.00024	LOC440450
	Hs.514986		440454	238690_at			2.41	0.0034	LOC440454
	Hs.293560		440460	230099_at			3.95	0.00013	LOC440460
	Hs.439525		440691	1568853_at	1.59	0.00875			LOC440691
	Hs.28659		440722	232758_s_at			2.2	0.00362	LOC440722
	Hs.181156		440731	237563_s_at			-3.57	5e-05	LOC440731
	Hs.503451		440885	239624_at			-1.91	0.002	LOC440885
	Hs.151216		440984	241247_at	-1.9	0.00334	-3.49	0.00022	LOC440984
	Hs.164221		440998	238804_at			2.15	0.00185	LOC440998
	Hs.292457		441164	225155_at	1.3	0.00302			LOC441164
	Hs.105621		441301	229157_at			-3.1	4e-05	LOC441301
	Hs.115519		441335	240069_at			-3.03	0.0054	LOC441335
	Hs.423159		441340	1559952_x_at			2.05	0.00162	LOC441340
	Hs.30579		442522	1568597_at			-1.45	0.00046	LOC442522
	Hs.96918			228817_at			1.63	0.00443	LOH11CR1J gene, loss of heterozygosity, 11, chromosomal region 1 gene J product
	Hs.255044			235126_at	2.52	0.0002			LQK1 hypothetical protein short isoform (LQK1) mRNA, complete cds, alternatively spliced
	Hs.403814			1562821_a_at	4.19	0	-1.3	0.00021	M41 mRNA, complete sequence; alternatively spliced
	Hs.61426			227167_s_at	-1.29	0.00018	-6.33	1e-05	Mesenchymal stem cell protein DSC96
	Hs.43744			226773_at					MRNA (clone ICRFp507I1077)
	Hs.292710			1557242_at			2.98	0.00083	MRNA expressed in skin fibroblast.
	Hs.24697			205518_s_at			-7	8e-05	MRNA for CMP-N-acetylneuraminic acid hydroxylase, complete cds.
	Hs.176005			232396_at			2.23	0.00423	MRNA full length insert cDNA clone EUROIMAGE 113222
	Hs.170540			226810_at			-12.42	0	MRNA full length insert cDNA clone EUROIMAGE 1509279
	Hs.520306			235197_s_at	-1.89	0.00123	-1.39	0.00531	MRNA full length insert cDNA clone EUROIMAGE 1635266
	Hs.527182			1557788_a_at			-2.32	0.00628	MRNA full length insert cDNA clone EUROIMAGE 214071
	Hs.40966			235505_s_at			1.52	0.00067	MRNA full length insert cDNA clone EUROIMAGE 2362292
	Hs.22870			228723_at			6.11	0.00092	MRNA full length insert cDNA clone EUROIMAGE 34988
	Hs.85568			1563130_a_at			3.9	0.00412	MRNA full length insert cDNA clone EUROIMAGE 626063
	Hs.21177			227124_at					MRNA full length insert cDNA clone EUROIMAGE 966164
	Hs.71947			239903_at					MRNA full length insert cDNA clone EUROIMAGE 994183
	Hs.444347			236386_at	1.51	7e-05	4.3	0.00444	MRNA similar to joined to JAZF1 (cDNA clone MGC:52103 IMAGE:5736798), complete cds
	Hs.89121			214295_at			4.96	0.0012	MRNA, chromosome 1 specific transcript KIAA0485.
	Hs.297112			1559023_a_at			4.31	0.00378	MRNA; cDNA DKFZp313A1412 (from clone DKFZp313A1412)
	Hs.378091			1562307_at			10.17	0.00228	MRNA; cDNA DKFZp313C1812 (from clone DKFZp313C1812)
	Hs.321261			1558568_a_at	1.53	0.00234	-1.61	0.00148	MRNA; cDNA DKFZp313I1032 (from clone DKFZp313I1032)
	Hs.358898			227247_at			1.51	0.00503	MRNA; cDNA DKFZp313M1034 (from clone DKFZp313M1034)
	Hs.432829			242369_x_at			4.89	0.00049	MRNA; cDNA DKFZp313O038 (from clone DKFZp313O038)
	Hs.336425		387869	212114_at			-2.01	1e-05	MRNA; cDNA DKFZp313P052 (from clone DKFZp313P052)
	Hs.376974			1557543_at			4.68	3e-05	MRNA; cDNA DKFZp313P2412 (from clone DKFZp313P2412)
	Hs.189242			215322_at	2.35	0.00643	3.31	0.00187	MRNA; cDNA DKFZp434A202 (from clone DKFZp434A202)
	Hs.5855			226125_at			10.23	1e-05	MRNA; cDNA DKFZp434D0818 (from clone DKFZp434D0818)
	Hs.306439			234260_at			4.61	0.00584	MRNA; cDNA DKFZp434E0572 (from clone DKFZp434E0572)
	Hs.106148			243552_at			10.77	0.00017	MRNA; cDNA DKFZp434G0972 (from clone DKFZp434G0972)
	Hs.102981			232429_at	-2.3	0.00731	3.33	0.00122	MRNA; cDNA DKFZp434G1972 (from clone DKFZp434G1972)
	Hs.506074			227591_at			2.31	0.00189	MRNA; cDNA DKFZp434H068 (from clone DKFZp434H068)
	Hs.15806			232270_at			-2.36	6e-05	MRNA; cDNA DKFZp434H2019 (from clone DKFZp434H2019)
	Hs.506072			224766_at			4.96	0.00735	MRNA; cDNA DKFZp434J0428 (from clone DKFZp434J0428)
	Hs.145211			232372_at			2.21	0.00259	MRNA; cDNA DKFZp434K1111 (from clone DKFZp434K1111)
	Hs.306455			216144_at			4.14	1e-05	MRNA; cDNA DKFZp434K1126 (from clone DKFZp434K1126)
	Hs.65500			232679_at			-2.48	0.00044	MRNA; cDNA DKFZp434N2019 (from clone DKFZp434N2019)
	Hs.511708			227917_at	2.07	0.00027			MRNA; cDNA DKFZp434N2116 (from clone DKFZp434N2116)
	Hs.306471			234224_at			12.22	0.00124	MRNA; cDNA DKFZp434O0919 (from clone DKFZp434O0919)
	Hs.420761			1562583_s_at	4.6	0.00427			MRNA; cDNA DKFZp547B124 (from clone DKFZp547B124)
	Hs.407147			1566491_at			3.25	0.005	MRNA; cDNA DKFZp547C018 (from clone DKFZp547C018)
	Hs.283850			215828_at			2.38	0.00069	MRNA; cDNA DKFZp547C126 (from clone DKFZp547C126)
	Hs.161962			232793_at			4.26	0.00125	MRNA; cDNA DKFZp547D023 (from clone DKFZp547D023)
	Hs.283851			227318_at	1.63	0.00039			MRNA; cDNA DKFZp547G036 (from clone DKFZp547G036)
	Hs.362952			1560509_at			2.13	0.00202	MRNA; cDNA DKFZp547H194 (from clone DKFZp547H194)
	Hs.375685			1566243_at			4.09	0.00028	MRNA; cDNA DKFZp547L144 (from clone DKFZp547L144)
	Hs.31395			239833_at			28.52	0.00016	MRNA; cDNA DKFZp564B032 (from clone DKFZp564B032)
	Hs.406763			232580_x_at			4.97	7e-05	MRNA; cDNA DKFZp564F1171 (from clone DKFZp564F1171)
	Hs.507407			215083_at			3.01	0.00177	MRNA; cDNA DKFZp564F133 (from clone DKFZp564F133)
	Hs.226103			215330_at			2.83	0.00613	MRNA; cDNA DKFZp564G222 (from clone DKFZp564G222)
	Hs.239870			225269_s_at	-1.52	0.00566	2.95	0	MRNA; cDNA DKFZp564H0764 (from clone DKFZp564H0764)
	Hs.137206			231964_at	-1.29	0.00606			MRNA; cDNA DKFZp564H1663 (from clone DKFZp564H1663)
	Hs.16074			216022_at			5.38	0.00049	MRNA; cDNA DKFZp564I153 (from clone DKFZp564I153)
	Hs.99472			226865_at	-2.69	0.00024			MRNA; cDNA DKFZp564O0862 (from clone DKFZp564O0862)
	Hs.270374			226842_at			1.56	0.00024	MRNA; cDNA DKFZp564O2364 (from clone DKFZp564O2364)
	Hs.16798			235705_at			11.67	3e-05	MRNA; cDNA DKFZp564O2423 (from clone DKFZp564O2423)
	Hs.519290			221750_at	2.96	0.00017			MRNA; cDNA DKFZp564P142 (from clone DKFZp564P142)
	Hs.199827			233053_at			2.9	0.0002	MRNA; cDNA DKFZp564P1816 (from clone DKFZp564P1816)
	Hs.28425			232959_at			3.47	0.00437	MRNA; cDNA DKFZp566D224 (from clone DKFZp566D224)
	Hs.483205			226656_at			-1.31	0.00829	MRNA; cDNA DKFZp586B1024 (from clone DKFZp586B1024)
	Hs.420627			213853_at			1.47	0.0036	MRNA; cDNA DKFZp586D0923 (from clone DKFZp586D0923)
	Hs.270062			233224_at			2.43	0.00052	MRNA; cDNA DKFZp586D0924 (from clone DKFZp586D0924)
	Hs.32405			228554_at	-3.29	0.00024			MRNA; cDNA DKFZp586G0321 (from clone DKFZp586G0321)
	Hs.487862			213388_at	-1.42	0.00859	-1.89	0.00036	MRNA; cDNA DKFZp586I1823 (from clone DKFZp586I1823)
	Hs.193784			227082_at			21.86	3e-05	MRNA; cDNA DKFZp586K1922 (from clone DKFZp586K1922)
	Hs.159115			231929_at			1.5	0.00054	MRNA; cDNA DKFZp586O0724 (from clone DKFZp586O0724)
	Hs.259193			244517_x_at			2.29	0.00069	MRNA; cDNA DKFZp666J249 (from clone DKFZp666J249)
	Hs.208623			1556107_at			6.1	4e-05	MRNA; cDNA DKFZp667C1617 (from clone DKFZp667C1617)
	Hs.430300			227009_at					MRNA; cDNA DKFZp667E0114 (from clone DKFZp667E0114)
	Hs.30503			227796_at	-1.42	0.00302			MRNA; cDNA DKFZp667F2013 (from clone DKFZp667F2013)
	Hs.377004			1566901_at			5.47	0.0006	MRNA; cDNA DKFZp667F2113 (from clone DKFZp667F2113)
	Hs.24183			225780_at	-2.16	0.00018	-1.81	0.00816	MRNA; cDNA DKFZp667N1113 (from clone DKFZp667N1113)
	Hs.370806			227943_at					MRNA; cDNA DKFZp686A01184 (from clone DKFZp686A01184)
	Hs.188825		401231	233063_s_at	-1.93	0.00276			MRNA; cDNA DKFZp686A10125 (from clone DKFZp686A10125)
	Hs.433736			230460_at			-2.3	0.00043	MRNA; cDNA DKFZp686A15222 (from clone DKFZp686A15222)
	Hs.22293		199953	228671_at					MRNA; cDNA DKFZp686A19191 (from clone DKFZp686A19191)
	Hs.99836			244490_at			9.81	0.00086	MRNA; cDNA DKFZp686B0610 (from clone DKFZp686B0610)
	Hs.159475			232181_at					MRNA; cDNA DKFZp686C1790 (from clone DKFZp686C1790)
	Hs.406783		402475	238540_at			4.42	1e-05	MRNA; cDNA DKFZp686D21117 (from clone DKFZp686D21117)
	Hs.269418			1558748_at			6.4	0.00035	MRNA; cDNA DKFZp686E1027 (from clone DKFZp686E1027)
	Hs.446386			242850_at			4.66	0.00447	MRNA; cDNA DKFZp686E1648 (from clone DKFZp686E1648)
	Hs.196988			237864_at			7.09	8e-05	MRNA; cDNA DKFZp686E17125 (from clone DKFZp686E17125)
	Hs.407109			1560680_at			5.62	0.00165	MRNA; cDNA DKFZp686F0137 (from clone DKFZp686F0137)
	Hs.84561			242108_at			4.16	2e-05	MRNA; cDNA DKFZp686F1782 (from clone DKFZp686F1782)
	Hs.49117			214046_at			1.74	0.00926	MRNA; cDNA DKFZp686F1844 (from clone DKFZp686F1844)
	Hs.439334			232742_at			-2.06	0.00691	MRNA; cDNA DKFZp686G17118 (from clone DKFZp686G17118)
	Hs.513302			228929_at					MRNA; cDNA DKFZp686H0155 (from clone DKFZp686H0155)
	Hs.311977			225652_at			1.57	0.00226	MRNA; cDNA DKFZp686H1039 (from clone DKFZp686H1039)
	Hs.188536			232174_at			9.03	0.00115	MRNA; cDNA DKFZp686H2244 (from clone DKFZp686H2244)
	Hs.196546			232156_at			1.79	0.00536	MRNA; cDNA DKFZp686I14117 (from clone DKFZp686I14117)
	Hs.243596			227713_at	2.44	0.00656			MRNA; cDNA DKFZp686I21166 (from clone DKFZp686I21166)
	Hs.269880			244010_at			5.04	0.00122	MRNA; cDNA DKFZp686J08131 (from clone DKFZp686J08131)
	Hs.433596		399758	238924_at			8.86	1e-05	MRNA; cDNA DKFZp686J21109 (from clone DKFZp686J21109)
	Hs.240443			224565_at	-1.86	0.0011	15.36	0	MRNA; cDNA DKFZp686L01105 (from clone DKFZp686L01105)
	Hs.333312			1566163_at			11.93	0.00217	MRNA; cDNA DKFZp686L0519 (from clone DKFZp686L0519)
	Hs.515680			236704_at			-5.6	3e-05	MRNA; cDNA DKFZp686N0886 (from clone DKFZp686N0886)
	Hs.431456		389362	228217_s_at					MRNA; cDNA DKFZp686P09209 (from clone DKFZp686P09209)
	Hs.313384			1563461_at			2.51	0.00286	MRNA; cDNA DKFZp686P153 (from clone DKFZp686P153)
	Hs.134214			236531_at			1.36	0.00134	MRNA; cDNA DKFZp686P18244 (from clone DKFZp686P18244)
	Hs.306458			232665_x_at			1.85	0.00555	MRNA; cDNA DKFZp761G2123 (from clone DKFZp761G2123)
	Hs.500703			227093_at			-1.73	0.0001	MRNA; cDNA DKFZp761K182 (from clone DKFZp761K182)
	Hs.378703			1559491_at			5.07	0.00527	MRNA; cDNA DKFZp761L149 (from clone DKFZp761L149)
	Hs.138430			232803_at			-2.19	0.00203	MRNA; cDNA DKFZp761M1216 (from clone DKFZp761M1216)
	Hs.380738			229678_at	-2.53	0.00103			MRNA; cDNA DKFZp762K056 (from clone DKFZp762K056)
	Hs.12853			222912_at	-2.17	0.00191	-2.27	0.00022	MRNA; cDNA DKFZp762M127 (from clone DKFZp762M127)
	Hs.397369			226040_at	-1.38	0.0043	2.5	0.00031	MRNA; cDNA DKFZp762N156 (from clone DKFZp762N156)
	Hs.351332		374702	238449_at			10.76	0	MRNA; cDNA DKFZp779K0112 (from clone DKFZp779K0112)
	Hs.291319			229498_at	3.11	0			MRNA; cDNA DKFZp779M2422 (from clone DKFZp779M2422)
	Hs.290856			238483_at			-1.77	0.00937	MRNA; clone CD 43T7
	Hs.356079			225176_at			2.67	0	MSTP146 (MST146)
	Hs.510543		91170	226755_at			39.53	0.00172	Nasopharyngeal carcinoma-associated antigen NPC-A-5
	Hs.510543		91170	1555942_a_at			12.04	0.00013	Nasopharyngeal carcinoma-associated antigen NPC-A-5
	Hs.528218			238807_at					NULL
	Hs.526658			241937_s_at					NULL
	Hs.456549			211456_x_at	-4.02	4e-05			NULL
	Hs.528218			238807_at	1.45	0.0004			NULL
	Hs.456549			211456_x_at			-4.94	0.00275	NULL
	Hs.463658			224086_at			7.77	0.009	NULL
	Hs.527733			235315_at			2.8	4e-05	NULL
	Hs.528218			238807_at			1.61	0.00016	NULL
	Hs.149503			241718_x_at			3.32	0.00125	NULL
	Hs.526658			241937_s_at			1.38	0.00714	NULL
	Hs.527619			242610_x_at			1.8	2e-05	NULL
	Hs.447546			1555681_at			-2.46	0.00056	NULL
	Hs.473440			1561609_at			-3.26	0.00518	NULL
	Hs.527659			1561683_at			-1.65	0.00731	NULL
	Hs.376737			1564157_at			-2.62	0.00169	NULL
	Hs.432445		375177	238327_at			3.18	0.00026	Orf1 5' to PD-ECGF/TP...orf2 5' to PD-ECGF/TP [human, epidermoid carcinoma cell line A431, mRNA, 3 g
	Hs.50439			235506_at			5.46	0.00709	Periodontal ligament cell specific protein 2 mRNA, partial sequence
	Hs.504585			233295_at			5.54	0.00285	Pheromone receptor (PHRET) pseudogene, partial mRNA sequence
	Hs.153272		340012	232800_at	-1.57	0.00347			PNAS-130
	Hs.513816			211429_s_at					PRO2275 mRNA, complete cds
	Hs.497875			208646_at			-2.44	0.00022	PRO2640
	Hs.508901			211374_x_at					PRO2829
	Hs.21349			59697_at	1.34	0.00087	-1.43	0.00054	RAB15, member RAS onocogene family, mRNA (cDNA clone IMAGE:4866926), with apparent retained intron
	Hs.506977			230551_at			-3.27	2e-05	Shinc-4 mRNA, partial sequence
	Hs.433461		158104	230991_at			-2.88	0.00026	Similar to 40S ribosomal protein S10
	Hs.512525		402057	212578_x_at			-2.17	3e-05	Similar to 40S ribosomal protein S17
	Hs.99081		441422	236453_at	2.2	0.00204			Similar to 60S ribosomal protein L7a (Surfeit locus protein 3) (PLA-X polypeptide)
	Hs.449350		389389	238028_at			-2.05	0.00127	Similar to AI661453 protein
	Hs.526422		440482	1559170_at	2.74	0			Similar to ankyrin repeat domain 20A
	Hs.446446		440776	1559462_at					Similar to Ankyrin repeat domain protein 18A
	Hs.119768		389289	227877_at	2.22	0.00392			Similar to annexin II receptor (LOC389289), mRNA
	Hs.438874		118704	243937_x_at			12.82	0.00887	Similar to ARF GTPase-activating protein (LOC118704), mRNA
	Hs.272308		399788	235332_at			-1.93	0.0033	Similar to bA182L21.1 (novel protein similar to hypothetical proteins)
	Hs.449943		441001	232953_at			2.8	0.00813	Similar to bA476I15.3 (novel protein similar to septin)
	Hs.447695		151579	200776_s_at			1.98	1e-05	Similar to basic leucine zipper and W2 domains 1 (LOC151579), mRNA
	Hs.507365		391791	227663_at			2.25	6e-05	Similar to cadherin 12, type 2 preproprotein; Br-cadherin; cadherin-12; N-cadherin 2; brain-cadherin
	Hs.406607		391356	226243_at			-3.45	0	Similar to CG14903-PA
	Hs.378757		388526	235322_at	2.14	0.00928	3.24	0.00204	Similar to CG14939-PA (LOC388526), mRNA
	Hs.130526		389129	222288_at	1.53	0.00403	-3.31	0.00642	Similar to CG9996-PA
	Hs.510847		442563	227301_at			3.96	0	Similar to chaperonin containing TCP1, subunit 6A (zeta 1); chaperonin containing T-complex subunit
	Hs.115920		388299	228855_at	-1.48	0.00685	-2	0.00059	Similar to coenzyme A diphosphatase (LOC388299), mRNA
	Hs.501535		392084	1559437_at			2.52	0.00081	Similar to Cohesin subunit SA-3 (Stromal antigen 3) (Stromalin 3) (SCC3 homolog 3)
	Hs.389622		343574	234987_at			2.64	0.00288	Similar to dJ132F21.2 (Contains a novel protein similar to the L82E from Drosophila)
	Hs.23017		400954	229656_s_at	1.54	0.00108	2.98	2e-05	Similar to echinoderm microtubule associated protein like 5
	Hs.97896		145853	229742_at	-1.29	0.00966	-3.19	8e-05	Similar to ENSANGP00000021391 (LOC145853), mRNA
	Hs.454642		388163	244498_x_at			1.96	0.00072	Similar to FLJ43276 protein
	Hs.278078		442467	228809_at			-2.37	0.00062	Similar to Heat shock transcription factor, Y-linked (Heat shock transcription factor 2-like protein
	Hs.404449		390533	235902_at			6.5	0.00545	Similar to hect domain and RLD 2
	Hs.502617		343069	216302_at			-1.91	0.00204	Similar to Heterogeneous nuclear ribonucleoprotein C-like dJ845O24.4 (hnRNP core protein C-like)
	Hs.126133		389323	228686_at					Similar to hypothetical protein
	Hs.287555		387816	241360_at	2.09	0.00132			Similar to hypothetical protein
	Hs.126133		389323	235628_x_at			-2.67	0.00017	Similar to hypothetical protein
	Hs.287555		387816	241360_at			2.63	4e-05	Similar to hypothetical protein
	Hs.390285		441117	1570445_a_at			8.87	0.00471	Similar to hypothetical protein
	Hs.112420		440424	230314_at			7.79	0.00035	Similar to hypothetical protein 628
	Hs.61329		388722	1558508_a_at			-4.41	3e-05	Similar to Hypothetical protein CBG13135
	Hs.21854		342357	232019_at					Similar to hypothetical protein FLJ35867 (LOC342357), mRNA
	Hs.388793		346319	244551_at	1.37	0.0027	2.11	5e-05	Similar to hypothetical protein FLJ35882, clone IMAGE:5277957, mRNA
	Hs.516952		400840	216053_x_at			17.19	0.00013	Similar to hypothetical protein FLJ38374
	Hs.395301		401618	1558791_at	2.45	0.00599			Similar to hypothetical protein MGC15416 (LOC401618), mRNA
	Hs.397040		286042	234049_at			6.73	0.00261	Similar to hypothetical protein SB153 isoform 1
	Hs.380803		440128	229640_x_at	-1.5	0.00032	-1.24	0.00575	Similar to hypothetical protein, MGC:7199
	Hs.372578		200230	240410_at			3.05	0	Similar to KIAA0386
	Hs.429365		440668	1568609_s_at	-1.42	0.00512	-3.9	0	Similar to KIAA0454 protein
	Hs.434687		391335	1562921_at	2.76	4e-05	-2.25	0.00037	Similar to KIAA0563 gene product (LOC391335), mRNA
	Hs.407782		402620	213367_at			3.15	1e-05	Similar to KIAA1285 protein (LOC402620), mRNA
	Hs.138211		399763	243280_at			1.66	0.00673	Similar to LINE-1 reverse transcriptase homolog
	Hs.170853		390508	229691_at			-7.01	6e-05	Similar to MGC53446 protein
	Hs.449815		339088	209836_x_at			-2.61	0	Similar to My016 protein (LOC339088), mRNA
	Hs.449869		388345	209063_x_at	-1.3	0.00107	-1.82	3e-05	Similar to poly(A) binding protein interacting protein 1 isoform 1; polyadenylate binding protein-in
	Hs.270074		201475	239164_at			3.12	0.00356	Similar to Rab12 protein
	Hs.518273		389175	214042_s_at			-3.94	0	Similar to ribosomal protein L22 (LOC389175), mRNA
	Hs.343588		400744	224867_at	-1.44	0.00096	-4.34	0	Similar to ribosomal protein S14 (LOC400744), mRNA
	Hs.445532		440104	1557124_at			3.2	0.00814	Similar to RIKEN cDNA 1110012D08
	Hs.197613		388581	243292_at			15.18	0.00278	Similar to RIKEN cDNA 1110035L05
	Hs.395205		339804	1568658_at	-1.28	0.00269	-3.19	1e-05	Similar to RIKEN cDNA 1700093K21 (LOC339804), mRNA
	Hs.445292		344405	237291_at			1.6	0.0035	Similar to RIKEN cDNA 2010316F05
	Hs.502948		400948	224637_at			-3.79	0	Similar to RIKEN cDNA 2310016E02
	Hs.133864		441150	228458_at			-3.03	8e-05	Similar to RIKEN cDNA 2310039H08
	Hs.28465		440145	225578_at	1.43	0.00031	-1.44	0.00828	Similar to RIKEN cDNA 2410129H14
	Hs.11594		197135	230753_at			4.24	0.00186	Similar to RIKEN cDNA 4930424G05
	Hs.470311		401015	226332_at			1.45	0.00395	Similar to RIKEN cDNA 5830415L20
	Hs.40794		388135	230475_at					Similar to RIKEN cDNA 6030419C18 gene
	Hs.512321		374881	239720_at			2.58	0.00064	Similar to RIKEN cDNA B230118G17 gene, mRNA (cDNA clone IMAGE:5767577), partial cds
	Hs.141269		388659	226568_at	-1.4	0.00048			Similar to RIKEN cDNA C230093N12 (LOC388659), mRNA
	Hs.307962		123688	236150_at			-1.53	0.0072	Similar to RIKEN cDNA C630028N24 gene
	Hs.142074		440892	235536_at			2.81	3e-05	Similar to RIKEN cDNA E030024N20 gene
	Hs.203961		390916	235384_at			-1.75	5e-05	Similar to RP2 protein, testosterone-regulated - ricefield mouse (Mus caroli)
	Hs.356766		441951	226835_s_at	1.46	0.00055	-2.37	0	Similar to RPE-spondin
	Hs.433586		400708	242253_at			-1.73	0.00691	Similar to Serine/threonine protein phosphatase 5 (PP5) (Protein phosphatase T) (PP-T) (PPT)
	Hs.129616		441777	230591_at	-1.4	0.00622	-2.39	2e-05	Similar to Serine/threonine-protein kinase PLK1 (Polo-like kinase 1) (PLK-1) (Serine-threonine prote
	Hs.488824		375386	230077_at	1.35	0.00734	3.78	0.00043	Similar to Succinate dehydrogenase [ubiquinone] flavoprotein subunit, mitochondrial precursor (Fp) (
	Hs.203722		401125	1568713_a_at	-1.89	0.00694			Similar to TBC1 domain family member 1 (LOC401125), mRNA
	Hs.449370		442580	60815_at			9.11	0	Similar to Williams Beuren syndrome chromosome region 19
	Hs.374984		152891	240421_x_at	1.98	0.00053			Similar to WW45 protein (LOC152891), mRNA
	Hs.495158			234388_at	2.24	0.00329			T cell receptor alpha chain
	Hs.495255			234867_at	1.82	0.00023			T cell receptor V alpha gene segment V-alpha-w27, clone IGRa05
	Hs.523181			224755_at			2.14	0.00144	T84 colon carcinoma cell IL-1beta regulated HSCC1 mRNA, partial sequence
	Hs.489751			1555392_at			6.65	0.00944	Testin-related protein TRG mRNA, complete cds
	Hs.100691			241370_at	1.47	0.0007	1.85	7e-05	Transcribed locus, moderately similar to XP_209041.2 similar to KIAA1503 protein [Homo sapiens]
	Hs.101139			242969_at			3.56	0.00018	Transcribed locus
	Hs.101428			236210_at			13.44	0.00133	Transcribed sequences
	Hs.101490			235466_s_at			-3.36	0.00403	Transcribed sequences
	Hs.103812			238999_at			4.66	9e-05	Transcribed locus
	Hs.104419			236962_at			6.06	0.00031	Transcribed sequences
	Hs.105273			236472_at			4.63	1e-05	Transcribed sequences
	Hs.105636			227200_at	-1.42	0.00095	-2.29	0	Transcribed locus
	Hs.105676			243509_at			5.32	0.00123	Transcribed sequence with strong similarity to protein sp:P00722 (E. coli) BGAL_ECOLI Beta-galactosi
	Hs.105738			236500_at			5.32	0.00855	Transcribed locus
	Hs.105769			242480_at			4.08	0.00514	Transcribed sequences
	Hs.105826			241361_at			-2.42	0.00516	Transcribed sequences
	Hs.106243			231033_at			13.2	0.00017	Transcribed locus
	Hs.107374			229733_s_at	-1.33	0.00219	-2.08	2e-05	Transcribed sequence with strong similarity to protein sp:P00722 (E. coli) BGAL_ECOLI Beta-galactosi
	Hs.110168		377940	230224_at	2.2	0.00107			Transcribed sequences
	Hs.110470			243510_at			-3.61	5e-05	Transcribed locus, weakly similar to NP_062553.1 hypothetical protein FLJ11267 [Homo sapiens]
	Hs.11087			236427_at			4.48	4e-05	Transcribed sequences
	Hs.111364			226468_at			-2.82	8e-05	Transcribed locus, weakly similar to NP_055301.1 neuronal thread protein AD7c-NTP [Homo sapiens]
	Hs.112582			238890_at					Transcribed locus
	Hs.112592			242068_at			6.5	0.00039	Transcribed sequences
	Hs.112962			231611_at	2.09	0.00059			Transcribed locus
	Hs.11308			231449_at			3.34	0.00866	Transcribed locus
	Hs.113577			243476_at			2.6	0.0004	Transcribed locus
	Hs.113631			230766_at			1.81	0.00066	Transcribed locus, weakly similar to NP_062553.1 hypothetical protein FLJ11267 [Homo sapiens]
	Hs.114017			238988_at			6.48	0.00301	Transcribed sequences
	Hs.115122			241769_at			14.18	3e-05	Transcribed sequences
	Hs.115315			235324_at			2.88	0.00041	Transcribed locus
	Hs.115580			237337_at			2.55	0.00015	Transcribed locus
	Hs.115685			239091_at			7.44	0	Transcribed sequences
	Hs.116603			242759_at			5.38	0.00074	Transcribed sequences
	Hs.116877			238785_at			1.9	0.0009	Transcribed locus
	Hs.117280			238185_at			5.5	0.00546	Transcribed sequences
	Hs.117330			230787_at			-6.15	0	Transcribed locus
	Hs.117461			241497_at			3.63	0.00078	Transcribed sequences
	Hs.117688			241936_x_at			1.88	0.0075	Transcribed locus
	Hs.117689			244114_x_at	-1.23	0.00426			Transcribed sequences
	Hs.117898			238271_x_at			3.2	0.0011	Transcribed locus
	Hs.117975			237341_at			2.68	0.00953	Transcribed sequences
	Hs.118348			240594_at			8.54	0.00313	Transcribed sequences
	Hs.118526			242299_at			2.71	0.00995	Transcribed locus
	Hs.118758			1556743_at			3.14	0.00023	Transcribed sequence with weak similarity to protein ref:NP_036553.1 (H.sapiens) rearranged L-myc fu
	Hs.118769			239710_at			-5.63	0.00448	Transcribed locus
	Hs.119275			239721_at			3.69	0.00101	Transcribed sequences
	Hs.119555			243159_x_at			9.75	0.00685	Transcribed sequences
	Hs.119691			242501_at					Transcribed sequences
	Hs.120721			241823_at			-2.83	0.00507	Transcribed locus
	Hs.120784			243947_s_at					Transcribed locus
	Hs.120936			243293_at			4.2	0.00515	Transcribed sequences
	Hs.120946			235159_at			-2.37	0.00045	Transcribed sequence with weak similarity to protein pir:I52523 (R.norvegicus) I52523 nucleoporin p6
	Hs.120981			243992_at			4.18	0.00028	Transcribed sequences
	Hs.121070			235513_at	1.63	0.00263	2.46	0.00017	Transcribed locus, moderately similar to XP_517655.1 similar to KIAA0825 protein [Pan troglodytes]
	Hs.121655			238501_at	1.53	0.00575	2.75	0.00034	Transcribed locus
	Hs.122125			238253_at			7.74	0.00719	Transcribed locus
	Hs.122516			242671_at					Transcribed sequences
	Hs.122516			242671_at	3.57	0.00014			Transcribed sequences
	Hs.123307			238713_at			2.31	0.00918	Transcribed locus, weakly similar to XP_517655.1 similar to KIAA0825 protein [Pan troglodytes]
	Hs.123451			236328_at	1.92	0.00995			Transcribed sequence
	Hs.124230			229987_at			2.36	0.00466	Transcribed sequences
	Hs.124944			235959_at			3.81	0.00087	Transcribed sequences
	Hs.125109			230401_at			18.42	1e-05	Transcribed sequences
	Hs.125494			241924_at	1.42	0.00654			Transcribed sequences
	Hs.126767			242695_at			8.88	0.00387	Transcribed sequences
	Hs.126768			228664_at			-2.86	0.00032	Transcribed locus
	Hs.126798			230970_at			3.9	0.00161	Transcribed sequences
	Hs.126851			239302_s_at			-2.46	0.00281	Transcribed sequences
	Hs.126932			235750_at					Transcribed locus, moderately similar to NP_055301.1 neuronal thread protein AD7c-NTP [Homo sapiens]
	Hs.126943			231366_at			2.6	0.00323	Transcribed sequence with moderate similarity to protein sp:P39194 (H.sapiens) ALU7_HUMAN Alu subfam
	Hs.126962			231215_at	2	0.00319			Transcribed locus
	Hs.127274			230527_at			-3.31	9e-05	Transcribed locus
	Hs.127279			235901_at			2.4	0.00029	Transcribed locus
	Hs.127486			242989_at			3.83	0	Transcribed locus
	Hs.127794			237025_at	-1.82	0.00477	-3.75	0.00159	Transcribed locus
	Hs.127807			237302_at	-3.35	0.00675			Transcribed locus
	Hs.128064			229756_at			-1.42	0.0076	Transcribed locus, strongly similar to XP_515285.1 similar to inhibitor of DNA binding 2; inhibitor
	Hs.128076			238992_at	-3.19	0.00082			Transcribed locus
	Hs.128292			230960_at	-3.28	0.00151	1.42	0.00571	Transcribed locus
	Hs.128439			235841_at	3.26	0.00095	2.93	0.00069	Transcribed sequences
	Hs.128638			244674_at			4.56	0.00037	Transcribed sequences
	Hs.12867			239131_at			4.11	0.00146	Transcribed sequences
	Hs.128705			244341_at			4.45	0.0001	Transcribed sequences
	Hs.128708			243718_at			2.56	0.00072	Transcribed locus, weakly similar to NP_060190.1 signal-transducing adaptor protein-2 [Homo sapiens]
	Hs.129037			239811_at	-1.27	0.00305	4.32	0.00013	Transcribed sequences
	Hs.129095			229757_at			-2.24	1e-05	Transcribed locus
	Hs.129196			240620_at			-2.14	0.00104	Transcribed locus
	Hs.129368			230951_at			-1.51	0.00454	Transcribed sequences
	Hs.129636			240095_at			-2.86	3e-05	Transcribed locus
	Hs.129885			239692_at					Transcribed sequence with weak similarity to protein sp:P39188 (H.sapiens) ALU1_HUMAN Alu subfamily
	Hs.129990			243379_at			-2.82	0.0003	Transcribed locus
	Hs.130186			239716_at			4.38	4e-05	Transcribed sequences
	Hs.130352		389679	230939_at			-4.18	0.00036	Transcribed locus, moderately similar to XP_519895.1 similar to hypothetical protein [Pan troglodyte
	Hs.130729			242476_at			4.62	1e-05	Transcribed locus, strongly similar to NP_777610.1 hypothetical protein FLJ30435 [Homo sapiens]
	Hs.130807		392849	236340_at			-4.14	0.00294	Transcribed locus
	Hs.130834			239301_at			6.95	0.00943	Transcribed sequences
	Hs.131034		342958	241368_at					Transcribed locus, weakly similar to NP_060312.1 hypothetical protein FLJ20489 [Homo sapiens]
	Hs.131041			235752_at			7.08	5e-05	Transcribed locus
	Hs.131064			239398_at			2.73	0.00074	Transcribed locus
	Hs.131860			239487_at	1.93	0.00539	6.89	0.0001	Transcribed sequences
	Hs.132088		90322	232315_at			5.99	0.00021	Transcribed sequence with weak similarity to protein ref:NP_071385.1 (H.sapiens) hypothetical protei
	Hs.132156			243039_at			2.45	0.00668	Transcribed sequences
	Hs.132159			238032_at					Transcribed sequences
	Hs.132412			243641_at	2.11	0.00222	-3.42	0.00236	Transcribed locus, moderately similar to XP_517655.1 similar to KIAA0825 protein [Pan troglodytes]
	Hs.132492			243302_at	-2.37	0.00025	-3.64	0.00022	Transcribed locus
	Hs.13284			231489_x_at			6.99	0.00293	Transcribed locus, weakly similar to XP_498452.1 hypothetical gene supported by NM_173697 [Homo sapi
	Hs.132937			242819_at			9.39	0	Transcribed sequences
	Hs.133386			239923_at			7.08	0.00057	Transcribed sequences
	Hs.133511			244536_at			3.97	0.00684	Transcribed sequences
	Hs.133536			244181_at			10.54	0	Transcribed sequences
	Hs.133540			242058_at			2.41	0.00757	Transcribed sequences
	Hs.134053			237600_at			3	8e-05	Transcribed sequences
	Hs.134131			240370_at	2.18	0.00732	8.16	8e-05	Transcribed sequences
	Hs.134273			243435_at			6.45	0.00053	Transcribed sequences
	Hs.134374			237703_at					Transcribed sequences
	Hs.134441			243088_at			4	0.00168	Transcribed sequences
	Hs.134501			240467_at			2.87	0.00027	Transcribed sequences
	Hs.134876			241356_at			3.55	0.00123	Transcribed locus
	Hs.135365			236781_at			10.99	0.00137	Transcribed sequences
	Hs.135613			243037_at			3.82	0.00485	Transcribed sequence with moderate similarity to protein sp:P39193 (H.sapiens) ALU6_HUMAN Alu subfam
	Hs.135706			236068_s_at			-1.53	0.00707	Transcribed locus
	Hs.135801			241962_at	-3.02	0.00049			Transcribed locus, strongly similar to NP_112576.1 SH3 domain binding glutamic acid-rich protein lik
	Hs.136252			235847_at			5.66	0.00019	Transcribed sequence with moderate similarity to protein sp:P39195 (H.sapiens) ALU8_HUMAN Alu subfam
	Hs.136544			235985_at			7.75	0.00102	Transcribed sequence with moderate similarity to protein sp:P39192 (H.sapiens) ALU5_HUMAN Alu subfam
	Hs.136901			242586_at			3.94	0.00025	Transcribed locus
	Hs.137003			240458_at			3.9	0.00058	Transcribed locus
	Hs.137190			238502_at			11.67	0.00082	Transcribed sequences
	Hs.138580			240170_at	1.5	0.00077	3.19	3e-05	Transcribed sequences
	Hs.13905			236370_at			5.82	1e-05	Transcribed sequences
	Hs.140560			239992_at			4.38	0.00208	Transcribed sequences
	Hs.142869			235350_at	-1.98	0.00098	-4.7	1e-05	Transcribed locus
	Hs.142877			241492_at	2.61	0.00421			Transcribed locus
	Hs.143022			236346_at	1.47	0.00184	2.45	0	Transcribed sequences
	Hs.143463			239808_at			5.19	0.00445	Transcribed sequences
	Hs.143587			230620_at			-2.34	0.0023	Transcribed locus
	Hs.143805			235784_at			2.93	0.00045	Transcribed locus, weakly similar to XP_518535.1 similar to dJ108C2.1.4 (MCM3 minichromosome mainten
	Hs.143951			231225_at			3.59	0.00143	Transcribed locus, weakly similar to XP_512872.1 similar to Zinc finger protein 83 (HPF1) [Pan trogl
	Hs.143977			237594_at			3.74	0.00046	Transcribed sequences
	Hs.144030			238369_s_at	-1.99	0.00471	-3.41	0.00031	Transcribed locus
	Hs.144139			227900_at			1.83	0.00021	Transcribed sequences
	Hs.144694			241692_at			7.48	0.00411	Transcribed sequences
	Hs.144759			236798_at	-1.63	0.00129	-2.54	4e-05	Transcribed locus
	Hs.144783			240742_at					Transcribed locus
	Hs.144802			243598_at			5.76	5e-05	Transcribed sequences
	Hs.145034			238580_at			2.78	0.00701	Transcribed sequences
	Hs.145480			238392_at	1.58	0.00179			Transcribed locus
	Hs.145500			227547_at			1.45	0.0086	Transcribed locus, weakly similar to NP_055301.1 neuronal thread protein AD7c-NTP [Homo sapiens]
	Hs.145793			238775_at			2.35	6e-05	Transcribed sequences
	Hs.146050			227126_at			2.56	6e-05	Transcribed locus
	Hs.146125			236772_s_at			-2.06	0.00889	Transcribed locus, weakly similar to NP_055301.1 neuronal thread protein AD7c-NTP [Homo sapiens]
	Hs.146200			238407_at					Transcribed sequences
	Hs.146317			235798_at	1.24	0.00376	-1.77	0.00164	Transcribed locus, weakly similar to XP_517655.1 similar to KIAA0825 protein [Pan troglodytes]
	Hs.146343			228900_at			1.64	0.00281	Transcribed locus
	Hs.146907			240008_at			4.31	7e-05	Transcribed sequence with moderate similarity to protein sp:P39192 (H.sapiens) ALU5_HUMAN Alu subfam
	Hs.147487			236414_at			6.01	0.00036	Transcribed sequences
	Hs.148040			242340_at			-1.96	0.00027	Transcribed sequences
	Hs.148120			244607_at			4.32	0.00011	Transcribed sequence with weak similarity to protein ref:NP_071385.1 (H.sapiens) hypothetical protei
	Hs.148635			236400_at			-7.03	0.00655	Transcribed locus
	Hs.149089			242909_at	1.22	0.00876	-2.61	1e-05	Transcribed locus
	Hs.149229			237582_at	2.96	0.00014			Transcribed locus
	Hs.149264			237315_at			9.58	0.00017	Transcribed locus
	Hs.149723			243410_at			5.47	2e-05	Transcribed sequences
	Hs.150065			236494_x_at			1.76	0.00731	Transcribed locus, weakly similar to NP_060312.1 hypothetical protein FLJ20489 [Homo sapiens]
	Hs.150092			236903_at			3.77	0.00435	Transcribed locus
	Hs.150757			243283_at			5.36	9e-05	Transcribed sequences
	Hs.151334			243996_at			2.95	0.00374	Transcribed locus
	Hs.152684			242494_at			3.08	6e-05	Transcribed sequences
	Hs.152686			236752_at			6.86	0.00037	Transcribed sequences
	Hs.152895			236676_at			3.67	0.0012	Transcribed sequences
	Hs.153034			237187_at	1.56	0.00344			Transcribed locus, strongly similar to XP_509406.1 similar to hypothetical protein FLJ14627 [Pan tro
	Hs.153248			241728_at			2.22	0.00571	Transcribed locus
	Hs.153944			235534_at			1.71	0.00075	Transcribed locus, moderately similar to NP_060312.1 hypothetical protein FLJ20489 [Homo sapiens]
	Hs.154952			238921_at			1.98	0.00787	Transcribed locus, weakly similar to XP_376619.2 hypothetical LOC401357 [Homo sapiens]
	Hs.15546			242237_at					Transcribed sequences
	Hs.156061			235473_at	1.73	0.00335			Transcribed locus
	Hs.156256			244663_at			3.11	0.00068	Transcribed locus
	Hs.15670			231005_at			5.93	0.00038	Transcribed sequences
	Hs.157695			237778_at			25.3	0.0029	Transcribed sequences
	Hs.15833			222376_at	3.72	0			Transcribed locus, moderately similar to NP_055301.1 neuronal thread protein AD7c-NTP [Homo sapiens]
	Hs.159238			244533_at	-1.41	0.0004			Transcribed sequence with weak similarity to protein sp:P39188 (H.sapiens) ALU1_HUMAN Alu subfamily
	Hs.159473			242853_at			5.67	4e-05	Transcribed sequences
	Hs.159577			242362_at			3.75	0.00013	Transcribed sequences
	Hs.159635			239154_at			1.42	0.00264	Transcribed locus, moderately similar to XP_517655.1 similar to KIAA0825 protein [Pan troglodytes]
	Hs.159970			237062_at			4.09	1e-05	Transcribed sequences
	Hs.161353			237311_at			3.41	0.00285	Transcribed sequences
	Hs.161354			241310_at			-2.9	0.0083	Transcribed locus
	Hs.161377			235093_at	-1.63	0.0002	-1.99	0.00017	Transcribed locus, moderately similar to XP_524454.1 LOC469069 [Pan troglodytes]
	Hs.161434			243218_at			2.54	0.00168	Transcribed locus
	Hs.16145			238913_at			2.71	0.0003	Transcribed sequence with weak similarity to protein pir:A46010 (H.sapiens) A46010 X-linked retinopa
	Hs.162203			243249_at			2.39	0	Transcribed sequence with moderate similarity to protein sp:P39193 (H.sapiens) ALU6_HUMAN Alu subfam
	Hs.16228			235804_at			2.77	0.00255	Transcribed locus
	Hs.163085			238146_at			3.92	0.0037	Transcribed sequences
	Hs.163426			230689_at			-2.25	0.00385	Transcribed locus
	Hs.163426			236458_at			-1.5	0.00277	Transcribed locus
	Hs.163481			242932_at			3.73	0.00012	Transcribed sequences
	Hs.163603			235078_at			2.57	0.00035	Transcribed locus, weakly similar to XP_498452.1 hypothetical gene supported by NM_173697 [Homo sapi
	Hs.163778			239679_at	2.16	0.00167	8.17	5e-05	Transcribed sequences
	Hs.163879			240090_at			5.62	0.00123	Transcribed sequences
	Hs.164064			235613_at			4.33	0.00509	Transcribed sequences
	Hs.164159			242024_at			5.42	5e-05	Transcribed sequence with weak similarity to protein sp:P39195 (H.sapiens) ALU8_HUMAN Alu subfamily
	Hs.164537			236263_at					Transcribed locus, strongly similar to XP_531076.1 LOC463841 [Pan troglodytes]
	Hs.164875			236879_at			5.94	7e-05	Transcribed sequences
	Hs.165084			243989_at	1.5	0.00456			Transcribed locus
	Hs.16514			242877_at			6.13	0.00229	Transcribed sequences
	Hs.165187			1561762_s_at			2.09	0.0017	Transcribed sequences
	Hs.16525			236000_s_at			4.55	0.00187	Transcribed sequences
	Hs.165387			1557277_a_at					Transcribed locus, strongly similar to XP_518411.1 similar to LEM domain containing 2 [Pan troglodyt
	Hs.166271			235575_at			9.01	0.00269	Transcribed locus
	Hs.166353			244798_at			-2.4	0.00352	Transcribed locus
	Hs.167721			238479_at			-1.89	0.00066	Transcribed locus
	Hs.16941			240004_at			13.48	1e-05	Transcribed sequences
	Hs.169755			238646_at			-2.85	2e-05	Transcribed sequences
	Hs.170165			242563_at			5.43	0.0018	Transcribed sequences
	Hs.170527			236404_at			3.14	0.00024	Transcribed sequences
	Hs.170647			241170_at					Transcribed locus, strongly similar to XP_357300.2 similar to ENSANGP00000014790 [Mus musculus]
	Hs.170939			241431_at			-3.41	0.00187	Transcribed locus
	Hs.170973			244397_at			-1.32	0.00528	Transcribed locus
	Hs.170984			241516_at			-1.66	0.00077	Transcribed sequences
	Hs.171396			240529_at			5.3	0.00244	Transcribed sequence with weak similarity to protein sp:P39188 (H.sapiens) ALU1_HUMAN Alu subfamily
	Hs.171397			241689_at			-2.58	0.00013	Transcribed locus
	Hs.171689			238155_at			19.48	5e-05	Transcribed locus, weakly similar to XP_216369.2 similar to ORF2 consensus sequence encoding endonuc
	Hs.172516			239517_at			-1.99	0.00432	Transcribed locus
	Hs.172730			239158_at			3.09	0.00205	Transcribed locus
	Hs.172759			242403_at			3.2	4e-05	Transcribed sequence with moderate similarity to protein sp:P39194 (H.sapiens) ALU7_HUMAN Alu subfam
	Hs.173696			243149_at			7.12	0	Transcribed sequences
	Hs.17381			242803_at			2.42	0.00815	Transcribed sequences
	Hs.174746			237553_at			-1.89	0.0056	Transcribed locus
	Hs.175048			242931_at			3.31	0.00191	Transcribed locus
	Hs.176376			235046_at	-4.48	6e-05	-1.56	0.00013	Transcribed locus
	Hs.176872			243890_at			9.84	0.003	Transcribed sequences
	Hs.177170			242657_at					Transcribed sequence with weak similarity to protein sp:P39195 (H.sapiens) ALU8_HUMAN Alu subfamily
	Hs.177502			238902_at			6.66	0.00015	Transcribed sequence with weak similarity to protein sp:P39188 (H.sapiens) ALU1_HUMAN Alu subfamily
	Hs.178604			236545_at			10.48	1e-05	Transcribed sequences
	Hs.179262			237456_at			4.73	0.00694	Transcribed sequences
	Hs.180559			238725_at					Transcribed locus, moderately similar to NP_055301.1 neuronal thread protein AD7c-NTP [Homo sapiens]
	Hs.181085			242124_at			-2.17	0.00767	Transcribed locus
	Hs.183834			239886_at			2.9	0.00029	Transcribed sequence with strong similarity to protein sp:P00722 (E. coli) BGAL_ECOLI Beta-galactosi
	Hs.184721			239331_at			7.07	0	Transcribed locus
	Hs.18483			239654_at			6.69	0.00014	Transcribed sequence with weak similarity to protein sp:P39188 (H.sapiens) ALU1_HUMAN Alu subfamily
	Hs.185701			215317_at					Transcribed locus
	Hs.185802			241425_at			5.08	0.00088	Transcribed sequences
	Hs.186291			240616_at			-3.1	0.00097	Transcribed locus, weakly similar to NP_060312.1 hypothetical protein FLJ20489 [Homo sapiens]
	Hs.187402			242117_at			3.62	2e-05	Transcribed sequences
	Hs.187486			239129_at			15.16	0.00854	Transcribed sequences
	Hs.187527			242678_at			-2.17	0.00376	Transcribed sequences
	Hs.187585			238714_at			4.33	0.00146	Transcribed sequences
	Hs.187665			243256_at			5.34	0.0002	Transcribed sequence with strong similarity to protein sp:P00722 (E. coli) BGAL_ECOLI Beta-galactosi
	Hs.187810			236322_at			13.35	0.00323	Transcribed sequences
	Hs.188270			241940_at	2.51	0.00446	3.94	0.00082	Transcribed sequences
	Hs.188449			242801_at			4.2	0.00067	Transcribed sequences
	Hs.188466			242099_at			5.35	2e-05	Transcribed sequences
	Hs.188578			237035_at			7.47	0.004	Transcribed sequences
	Hs.188594			244007_at			-6.92	2e-05	Transcribed locus
	Hs.18865			237951_at			2.97	0.00457	Transcribed sequences
	Hs.188809			242688_at			5.5	2e-05	Transcribed sequences
	Hs.188838			203459_s_at			1.65	4e-05	Transcribed sequence with strong similarity to protein ref:NP_072097.2 (H.sapiens) vacuolar protein
	Hs.188910			242894_at			2.58	0.00325	Transcribed locus
	Hs.188920			240279_at			5.49	0.00503	Transcribed sequence with strong similarity to protein sp:P00722 (E. coli) BGAL_ECOLI Beta-galactosi
	Hs.189023			243739_at			4.23	0.00195	Transcribed sequences
	Hs.189025			241036_at			4.34	1e-05	Transcribed sequence with moderate similarity to protein sp:P39194 (H.sapiens) ALU7_HUMAN Alu subfam
	Hs.189046			239946_at			7.83	0.00052	Transcribed sequences
	Hs.189079			237239_at			4.05	0.00089	Transcribed sequences
	Hs.189726			239404_at			7.74	2e-05	Transcribed sequences
	Hs.189746			238507_at			-1.79	0.00666	Transcribed locus, weakly similar to NP_055301.1 neuronal thread protein AD7c-NTP [Homo sapiens]
	Hs.189900			236558_at			6.99	0.00244	Transcribed sequences
	Hs.189998			235805_at			2	0.00015	Transcribed sequences
	Hs.190065			242143_at			3.94	0.00028	Transcribed sequences
	Hs.190176			239504_at			2.21	0.00066	Transcribed sequences
	Hs.19107			236742_at			2.9	7e-05	Transcribed sequence with moderate similarity to protein sp:P39194 (H.sapiens) ALU7_HUMAN Alu subfam
	Hs.191178			239561_at			1.78	0.0075	Transcribed sequences
	Hs.191269			242509_at			5.39	0.00032	Transcribed sequence with moderate similarity to protein sp:P39191 (H.sapiens) ALU4_HUMAN Alu subfam
	Hs.191284			243537_at			13.96	0.0068	Transcribed sequences
	Hs.191364			240499_at			3.57	0.00152	Transcribed sequences
	Hs.191453			240666_at			3.38	0.00602	Transcribed sequences
	Hs.191643			240829_at			3.68	1e-05	Transcribed sequence with weak similarity to protein sp:P39188 (H.sapiens) ALU1_HUMAN Alu subfamily
	Hs.19173			235786_at			3.11	0	Transcribed sequences
	Hs.192035			238161_at			4.59	0.0032	Transcribed sequences
	Hs.192152			244075_at	2.03	0.00494	3.11	0.00116	Transcribed sequences
	Hs.192266			239238_at			7.51	0.00056	Transcribed sequence with weak similarity to protein sp:P39188 (H.sapiens) ALU1_HUMAN Alu subfamily
	Hs.19247			240271_at			6.5	0.00413	Transcribed sequences
	Hs.193059			230703_at			3.68	0.00141	Transcribed sequence with weak similarity to protein sp:P39194 (H.sapiens) ALU7_HUMAN Alu subfamily
	Hs.193097			239646_at			5.32	0.00042	Transcribed sequences
	Hs.19312			228717_at	1.73	0.00142			Transcribed sequences
	Hs.19313			240494_at			1.74	0.00706	Transcribed sequences
	Hs.193213			241838_at			7.87	0.00075	Transcribed locus
	Hs.193941			227776_at			1.71	0	Transcribed sequences
	Hs.193969			238299_at	1.75	0.00357	3.05	2e-05	Transcribed sequences
	Hs.194081			238573_at	-1.74	0.00239	-1.64	0.00075	Transcribed locus, moderately similar to XP_517655.1 similar to KIAA0825 protein [Pan troglodytes]
	Hs.194290			240128_at			8.61	0.00055	Transcribed locus
	Hs.194417			242492_at			5.4	2e-05	Transcribed locus, moderately similar to XP_498467.1 hypothetical gene supported by NM_194304 [Homo
	Hs.194475			242233_at	-1.62	0.00923	3.9	1e-05	Transcribed sequences
	Hs.194600			240399_at			5.23	0.00014	Transcribed sequences
	Hs.194626			239778_x_at			3.01	0.00016	Transcribed sequences
	Hs.194685			213660_s_at			3.98	0.00213	Transcribed locus, moderately similar to NP_003926.1 topoisomerase (DNA) III beta [Homo sapiens]
	Hs.19479			228105_at			5.24	0.00018	Transcribed sequences
	Hs.195641			235571_at			4.56	0.00053	Transcribed locus, moderately similar to NP_060312.1 hypothetical protein FLJ20489 [Homo sapiens]
	Hs.196073			236619_at			4.44	0.00272	Transcribed locus
	Hs.196134			237918_at	3.17	0.00262			Transcribed locus
	Hs.196180			237663_at			3.64	0	Transcribed locus
	Hs.19631			227122_at	1.28	0.00227	1.87	1e-05	Transcribed locus, moderately similar to NP_055301.1 neuronal thread protein AD7c-NTP [Homo sapiens]
	Hs.197257			242232_at			2.92	0.00803	Transcribed sequences
	Hs.197745			236751_at			1.89	0.00029	Transcribed sequences
	Hs.199272			237369_at			3.29	0	Transcribed locus
	Hs.199882			236474_at			3.62	0.00066	Transcribed sequences
	Hs.200141			239731_at			5.42	0	Transcribed locus
	Hs.200266			231644_at			3.61	1e-05	Transcribed locus
	Hs.200664			238227_at			3.33	0.00017	Transcribed sequences
	Hs.201075			236806_at			-1.91	0.00278	Transcribed sequences
	Hs.201106			240634_x_at			2.49	0.00222	Transcribed locus
	Hs.20116			238252_at			4.65	0.00083	Transcribed sequences
	Hs.201372			243395_at			2.59	0.00013	Transcribed sequence with moderate similarity to protein sp:P39188 (H.sapiens) ALU1_HUMAN Alu subfam
	Hs.201420			217578_at			5.21	0.00497	Transcribed sequence with moderate similarity to protein sp:P39189 (H.sapiens) ALU2_HUMAN Alu subfam
	Hs.201446			236009_at			3.42	3e-05	Transcribed locus
	Hs.201600			239587_at			7.2	0.0036	Transcribed locus
	Hs.202121			235697_at	2.31	0.00787	3.22	0.0051	Transcribed sequences
	Hs.202151			231087_at			3.54	0.00012	Transcribed sequences
	Hs.202217			231502_at	2.82	0.00504	5.76	0.00303	Transcribed sequence with weak similarity to protein sp:P39188 (H.sapiens) ALU1_HUMAN Alu subfamily
	Hs.202234			238589_s_at			2.65	0.00372	Transcribed sequence with weak similarity to protein sp:P39191 (H.sapiens) ALU4_HUMAN Alu subfamily
	Hs.202242			240655_at			3.03	0.00315	Transcribed sequences
	Hs.20255			228304_at			2.78	0.00177	Transcribed locus
	Hs.203755			242808_at			1.51	0.00643	Transcribed sequence with moderate similarity to protein sp:P12947 (H.sapiens) RL31_HUMAN 60S riboso
	Hs.204934			238191_at	-2.26	0.00073			Transcribed sequence with moderate similarity to protein sp:P00722 (E. coli) BGAL_ECOLI Beta-galacto
	Hs.205647			243808_at			6.8	9e-05	Transcribed sequence with moderate similarity to protein sp:P39188 (H.sapiens) ALU1_HUMAN Alu subfam
	Hs.207300			242983_at			4.4	0.00164	Transcribed sequence with weak similarity to protein sp:P39188 (H.sapiens) ALU1_HUMAN Alu subfamily
	Hs.207422			228925_at			2.04	0.00014	Transcribed sequence with weak similarity to protein ref:NP_003804.1 (H.sapiens) a disintegrin and m
	Hs.207954			237246_at			3.04	0.00211	Transcribed sequences
	Hs.207982			241888_at	2.16	0.00096			Transcribed locus, weakly similar to XP_375410.1 hypothetical gene supported by AK123100 [Homo sapie
	Hs.208726			236114_at			3.1	0.00012	Transcribed sequences
	Hs.209222			244636_at			3.14	0.00022	Transcribed locus
	Hs.209224			244633_at	1.9	0.00834	2.57	0.00197	Transcribed sequences
	Hs.210278			244568_at			4.69	0.00698	Transcribed sequences
	Hs.210582			228727_at			6.31	0.00362	Transcribed locus
	Hs.211194			239373_at			4.9	0.00227	Transcribed sequence with weak similarity to protein sp:P39195 (H.sapiens) ALU8_HUMAN Alu subfamily
	Hs.212084			244358_at			2.43	0.00307	Transcribed sequences
	Hs.212658			229905_at			-2	0.00045	Transcribed locus
	Hs.213003			239175_at			4.82	0.00425	Transcribed sequences
	Hs.213501			239690_at	3.47	0.00249	2.52	0.0099	Transcribed locus
	Hs.21375			236576_at			-3.04	0.00145	Transcribed locus
	Hs.215658			238040_at			1.81	3e-05	Transcribed sequence with moderate similarity to protein sp:P39189 (H.sapiens) ALU2_HUMAN Alu subfam
	Hs.216501			242486_at	1.87	0.00738			Transcribed sequence with weak similarity to protein sp:P39191 (H.sapiens) ALU4_HUMAN Alu subfamily
	Hs.216640			240910_at			4.02	6e-05	Transcribed sequences
	Hs.21810			239856_at			6.71	2e-05	Transcribed locus
	Hs.220977			239534_at			1.83	0.00072	Transcribed locus, strongly similar to XP_520752.1 similar to DEAD (Asp-Glu-Ala-Asp) box polypeptide
	Hs.221051			241790_at			21.54	0.00125	Transcribed sequences
	Hs.221069			236143_at			3.61	0.0034	Transcribed sequences
	Hs.221132			242343_x_at			10.47	0.00021	Transcribed sequence with weak similarity to protein sp:P39194 (H.sapiens) ALU7_HUMAN Alu subfamily
	Hs.221612			244625_at			4.49	0.00127	Transcribed sequences
	Hs.222120			244414_at			15.21	0.00253	Transcribed sequences
	Hs.222218			238389_s_at			-1.59	0.00491	Transcribed locus
	Hs.222240			235680_at			4.24	0.00366	Transcribed sequence with moderate similarity to protein sp:P39188 (H.sapiens) ALU1_HUMAN Alu subfam
	Hs.222851			238836_at			-1.94	0.0052	Transcribed sequences
	Hs.22330			231329_at					Transcribed sequences
	Hs.223837			244116_at			2.94	5e-05	Transcribed locus
	Hs.224455			243521_at			-2.45	3e-05	Transcribed locus
	Hs.224625			241903_at			3.02	8e-05	Transcribed sequences
	Hs.224883			239845_at			3.42	0.00035	Transcribed sequences
	Hs.22511			227620_at			3.77	0.00062	Transcribed locus
	Hs.225161			242225_at			5.47	5e-05	Transcribed sequences
	Hs.22550			236659_x_at			7.27	1e-05	Transcribed sequences
	Hs.22573			236153_at			5.21	0.0004	Transcribed sequence with weak similarity to protein sp:P39194 (H.sapiens) ALU7_HUMAN Alu subfamily
	Hs.227074			238745_at			2.24	0.0028	Transcribed sequence with strong similarity to protein ref:NP_060612.1 (H.sapiens) hypothetical prot
	Hs.228982			242354_at			-2.85	0	Transcribed locus
	Hs.23096			238651_at			4.32	0.00218	Transcribed sequences
	Hs.232048			242008_at			3.01	0.00097	Transcribed sequences
	Hs.232168			243091_at			6.27	0.00494	Transcribed sequence with moderate similarity to protein sp:P39194 (H.sapiens) ALU7_HUMAN Alu subfam
	Hs.232184			239826_at			-2.26	0.00376	Transcribed sequences
	Hs.23236			229243_at			2.75	3e-05	Transcribed sequence with strong similarity to protein sp:P00722 (E. coli) BGAL_ECOLI Beta-galactosi
	Hs.232417			230127_at			15.49	7e-05	Transcribed locus
	Hs.232555			236992_at			-2.64	0.00107	Transcribed locus
	Hs.23260			241438_at			3.6	0.0001	Transcribed sequences
	Hs.233383			243315_at			7.21	0.00775	Transcribed locus, strongly similar to NP_536852.1 Homo sapiens ND4 gene
	Hs.233439			240315_at			2.67	0.00228	Transcribed sequence with weak similarity to protein sp:P39194 (H.sapiens) ALU7_HUMAN Alu subfamily
	Hs.233486			240800_x_at	1.84	0.00725			Transcribed sequences
	Hs.23349			229242_at	-4.15	3e-05	-1.81	0.00012	Transcribed locus
	Hs.23457			230503_at			3.6	0.00652	Transcribed locus
	Hs.235206			228392_at	2.38	0.00027	7.17	1e-05	Transcribed sequences
	Hs.235240			231552_at			2.07	0.0001	Transcribed sequences
	Hs.239107			230850_at	2.34	0.00131			Transcribed sequence with strong similarity to protein sp:P00722 (E. coli) BGAL_ECOLI Beta-galactosi
	Hs.24128			237006_at			7.21	0.00021	Transcribed sequences
	Hs.244554			242666_at			-1.87	0.00254	Transcribed locus
	Hs.244583			236975_at					Transcribed locus
	Hs.244818			242611_at			4.99	0.00446	Transcribed sequence with weak similarity to protein sp:P39190 (H.sapiens) ALU3_HUMAN Alu subfamily
	Hs.245367			239266_at			7.35	0.00166	Transcribed locus
	Hs.246182			242485_at			5.95	0.00029	Transcribed sequences
	Hs.246593			230267_at			2.08	0.00108	Transcribed locus, weakly similar to NP_055301.1 neuronal thread protein AD7c-NTP [Homo sapiens]
	Hs.24822			230837_at			1.22	0.00223	Transcribed sequences
	Hs.249988			242258_at			-3.64	0.00775	Transcribed sequences
	Hs.250520			238884_at					Transcribed sequences
	Hs.252924			244042_x_at			6.94	0.00569	Transcribed sequences
	Hs.253177			239619_at			2.93	0.00024	Transcribed sequences
	Hs.254311			236947_at			4.04	0.00125	Transcribed sequences
	Hs.254986			231332_at			5.29	0.00035	Transcribed sequence with strong similarity to protein sp:P00722 (E. coli) BGAL_ECOLI Beta-galactosi
	Hs.255049			241917_at			2.63	0.00309	Transcribed sequences
	Hs.255096			243054_at	3.62	0.00606	5.28	0.00611	Transcribed sequence with weak similarity to protein sp:P39188 (H.sapiens) ALU1_HUMAN Alu subfamily
	Hs.256613			238393_at			4.75	0.0003	Transcribed sequences
	Hs.256974			243431_at			4.14	0.00027	Transcribed sequences
	Hs.257066			244078_at			3.92	3e-05	Transcribed sequences
	Hs.257168			243077_at			2.24	0.00555	Transcribed locus
	Hs.257249			238158_at	-1.79	0.00353	-2.31	0.00312	Transcribed locus, moderately similar to NP_032605.1 meiosis expressed gene 1 [Mus musculus]
	Hs.257368			237334_at			1.66	0.00829	Transcribed locus, strongly similar to NP_714923.1 tubulin tyrosine ligase [Homo sapiens]
	Hs.257683			244860_at			17.28	1e-05	Transcribed sequence with moderate similarity to protein sp:P39190 (H.sapiens) ALU3_HUMAN Alu subfam
	Hs.257714			242156_at			2.57	0.00044	Transcribed sequences
	Hs.257786			242979_at	-2.86	3e-05	-1.75	0.0016	Transcribed locus
	Hs.25786			229572_at			1.37	0.00051	Transcribed locus, moderately similar to XP_498452.1 hypothetical gene supported by NM_173697 [Homo
	Hs.25804			239904_at	1.71	0.0037			Transcribed locus
	Hs.258061			1562719_at			-2.48	0.0044	Transcribed locus
	Hs.258238			236766_at			3.12	0.00019	Transcribed sequence with moderate similarity to protein sp:P39188 (H.sapiens) ALU1_HUMAN Alu subfam
	Hs.258397			244425_at			3.62	0.00386	Transcribed sequence with weak similarity to protein ref:NP_179737.1 (A.thaliana) Mutator-like trans
	Hs.259250			240189_at			8.15	4e-05	Transcribed locus
	Hs.259290			243498_at			47	0	Transcribed sequences
	Hs.259718			241905_at	1.64	0.00839	5.93	0	Transcribed sequence with weak similarity to protein sp:P39191 (H.sapiens) ALU4_HUMAN Alu subfamily
	Hs.260702			244803_at			2.96	6e-05	Transcribed sequence with moderate similarity to protein sp:P39188 (H.sapiens) ALU1_HUMAN Alu subfam
	Hs.26079			240231_at			7.68	0.00053	Transcribed sequences
	Hs.26125			239758_at			3.02	0.00306	Transcribed sequences
	Hs.266390			238920_at			10.02	0.00199	Transcribed sequences
	Hs.266457			244813_at			2.2	0.00043	Transcribed sequences
	Hs.266619			243462_s_at			4.95	6e-05	Transcribed sequences
	Hs.267527			236438_at			5.73	0.00405	Transcribed sequences
	Hs.268474			228464_at	1.74	0.00496	7	1e-05	Transcribed sequences
	Hs.26904			229969_at	-1.44	0.00232	1.3	0.00729	Transcribed locus, weakly similar to NP_079012.2 gasdermin domain containing 1 [Homo sapiens]
	Hs.269166			242537_at			4.53	0.00095	Transcribed sequences
	Hs.269412			242440_at			3.56	0.00012	Transcribed locus, moderately similar to NP_055301.1 neuronal thread protein AD7c-NTP [Homo sapiens]
	Hs.269493			243030_at			4.88	0.00131	Transcribed sequences
	Hs.269545			239179_at			3.84	0.00071	Transcribed sequence with weak similarity to protein ref:NP_055301.1 (H.sapiens) neuronal thread pro
	Hs.269629			242797_x_at			3.14	0.00014	Transcribed sequence with weak similarity to protein sp:P39193 (H.sapiens) ALU6_HUMAN Alu subfamily
	Hs.269710			237459_at			32.92	1e-05	Transcribed sequences
	Hs.26975		400560	239211_at	1.84	0.00071			Transcribed locus, weakly similar to NP_060312.1 hypothetical protein FLJ20489 [Homo sapiens]
	Hs.269804			244022_at			4.3	0.00106	Transcribed sequence with weak similarity to protein sp:P39188 (H.sapiens) ALU1_HUMAN Alu subfamily
	Hs.269931			238281_at			2.58	0.00043	Transcribed sequences
	Hs.270050			243305_at			3.15	0.00094	Transcribed sequence with weak similarity to protein sp:P39195 (H.sapiens) ALU8_HUMAN Alu subfamily
	Hs.270085			244172_at			2.14	0.00806	Transcribed sequence with weak similarity to protein sp:P39189 (H.sapiens) ALU2_HUMAN Alu subfamily
	Hs.270239			242357_x_at			1.72	0.00487	Transcribed sequences
	Hs.270449			239892_at			9.09	0.00542	Transcribed sequence with weak similarity to protein sp:P39188 (H.sapiens) ALU1_HUMAN Alu subfamily
	Hs.270577			242862_x_at			2.4	0.00483	Transcribed sequence with weak similarity to protein ref:NP_060852.1 (H.sapiens) hypothetical protei
	Hs.270726			1557394_at			2.05	0.00523	Transcribed sequences
	Hs.270745			242074_at			5.8	0.00061	Transcribed sequences
	Hs.270751			244433_at			3.54	0.0013	Transcribed sequences
	Hs.271019			243134_at			2.92	0.0008	Transcribed sequence with moderate similarity to protein sp:P39194 (H.sapiens) ALU7_HUMAN Alu subfam
	Hs.271388			242637_at			28.67	0.00176	Transcribed sequence with moderate similarity to protein sp:P39194 (H.sapiens) ALU7_HUMAN Alu subfam
	Hs.271498			240165_at			4.24	0.00017	Transcribed locus, weakly similar to XP_209041.2 similar to KIAA1503 protein [Homo sapiens]
	Hs.271736			241699_at			3.85	0.00879	Transcribed locus
	Hs.271795			242846_at			12.86	0.00041	Transcribed sequence with moderate similarity to protein sp:P39188 (H.sapiens) ALU1_HUMAN Alu subfam
	Hs.271863			1556646_at			1.65	0.00099	Transcribed sequences
	Hs.272033			241891_at			18.01	0.00549	Transcribed sequences
	Hs.272101			244015_at			6.07	0.00013	Transcribed sequences
	Hs.272139			240081_at			2.94	1e-05	Transcribed sequences
	Hs.272159			242827_x_at			3.01	0.00584	Transcribed locus
	Hs.27232			239372_at			-2.42	0.00034	Transcribed sequence with weak similarity to protein ref:NP_062553.1 (H.sapiens) hypothetical protei
	Hs.27252			244265_at			8.21	0.00656	Transcribed sequence with moderate similarity to protein sp:P39188 (H.sapiens) ALU1_HUMAN Alu subfam
	Hs.27296			239437_at			-1.94	1e-05	Transcribed locus
	Hs.27319			242126_at			3.26	0.00634	Transcribed sequence with moderate similarity to protein sp:P39194 (H.sapiens) ALU7_HUMAN Alu subfam
	Hs.273740			241255_at			-2.05	0.00846	Transcribed sequences
	Hs.27463			239138_at			-2.98	0.0008	Transcribed locus, weakly similar to NP_055301.1 neuronal thread protein AD7c-NTP [Homo sapiens]
	Hs.276860			235199_at			-2.14	0.00185	Transcribed locus, weakly similar to XP_513408.1 similar to origin recognition complex, subunit 1; o
	Hs.278004			232653_at			2.75	0.00617	Transcribed sequences
	Hs.278305			244312_at			5.88	0.00067	Transcribed sequence with weak similarity to protein pir:B34087 (H.sapiens) B34087 hypothetical prot
	Hs.278798			241272_at			7.54	0.00792	Transcribed sequences
	Hs.279187			238179_at			1.76	0.00068	Transcribed locus, strongly similar to XP_529805.1 LOC454314 [Pan troglodytes]
	Hs.279193			238000_at	1.68	0.00431	5.65	0	Transcribed sequences
	Hs.279701			243105_at			13.51	0.00189	Transcribed sequences
	Hs.279744			242397_at			-2.02	0.00059	Transcribed sequences
	Hs.280699			244474_at			1.63	0.00173	Transcribed sequences
	Hs.28170			242471_at			9.94	5e-05	Transcribed locus
	Hs.281934			241944_x_at			1.88	0.00801	Transcribed sequences
	Hs.282800			230860_at			-2.14	0.00063	Transcribed locus
	Hs.282915			237723_at			5.16	0.00352	Transcribed sequence with weak similarity to protein sp:P39188 (H.sapiens) ALU1_HUMAN Alu subfamily
	Hs.282929			241595_at			3.09	0.00039	Transcribed sequences
	Hs.283067			220702_at			7.19	0.00758	Transcribed sequences
	Hs.283127		376202	229097_at	1.99	0.00015			Transcribed locus
	Hs.283417			229975_at			-4.2	0.00016	Transcribed locus
	Hs.283474			242358_at	2.98	0.00017	3.49	0.00033	Transcribed locus
	Hs.28360			235363_at	1.65	0.00014	1.53	0.00077	Transcribed locus
	Hs.28426			242818_x_at			2.86	0.00129	Transcribed locus
	Hs.28456			230523_at			4.2	0.00024	Transcribed locus
	Hs.284614			243158_at			2.97	0.00014	Transcribed sequence with weak similarity to protein sp:P39188 (H.sapiens) ALU1_HUMAN Alu subfamily
	Hs.285894			237895_at			7.15	0.00543	Transcribed sequences
	Hs.28705			238806_at			2.54	0.00015	Transcribed locus
	Hs.287299			243680_at	1.93	0.00248			Transcribed locus, moderately similar to NP_055301.1 neuronal thread protein AD7c-NTP [Homo sapiens]
	Hs.287474			215577_at			3.28	0.00037	Transcribed sequences
	Hs.28803			226894_at			2.17	0.00179	Transcribed sequence with moderate similarity to protein sp:P39192 (H.sapiens) ALU5_HUMAN Alu subfam
	Hs.288411			217672_x_at			-1.44	0.00107	Transcribed sequence with weak similarity to protein pir:A43932 (H.sapiens) A43932 mucin 2 precursor
	Hs.288670			239449_at			17.86	0.00467	Transcribed sequence with weak similarity to protein sp:P39193 (H.sapiens) ALU6_HUMAN Alu subfamily
	Hs.291005			235561_at			2.76	1e-05	Transcribed locus
	Hs.291015			243561_at			3.61	0.0018	Transcribed sequences
	Hs.291289			222372_at			5.24	0.0004	Transcribed sequence with weak similarity to protein sp:P39188 (H.sapiens) ALU1_HUMAN Alu subfamily
	Hs.291564			235782_at			3.27	0.00503	Transcribed sequence with moderate similarity to protein sp:P39194 (H.sapiens) ALU7_HUMAN Alu subfam
	Hs.292222			243310_at			2.93	3e-05	Transcribed locus, weakly similar to XP_209041.2 similar to KIAA1503 protein [Homo sapiens]
	Hs.292669			243233_at			9.68	0.00448	Transcribed sequence with moderate similarity to protein sp:P00722 (E. coli) BGAL_ECOLI Beta-galacto
	Hs.292679			222371_at			6.07	0	Transcribed sequences
	Hs.293118			244765_at			-3.48	0.00321	Transcribed locus
	Hs.293184			244387_at			4.38	0.00377	Transcribed locus
	Hs.293346			241630_at			2.03	0.00316	Transcribed sequences
	Hs.293418			243869_at			1.89	0.00346	Transcribed sequence with moderate similarity to protein sp:P39194 (H.sapiens) ALU7_HUMAN Alu subfam
	Hs.293662			243591_at			11.04	0.0009	Transcribed sequences
	Hs.293771			243993_at			7.42	3e-05	Transcribed sequence with moderate similarity to protein pir:S23650 (H.sapiens) S23650 retrovirus-re
	Hs.293796			228151_at	-1.29	0.00483	-3.62	0	Transcribed locus
	Hs.294014			222282_at			2.64	0.00056	Transcribed sequences
	Hs.294035			235912_at			5.46	0.00045	Transcribed sequence with moderate similarity to protein sp:P39189 (H.sapiens) ALU2_HUMAN Alu subfam
	Hs.296141			225220_at			-2.3	0.00809	Transcribed locus
	Hs.297393			231298_at	1.65	0.00933			Transcribed sequences
	Hs.298058			1558237_x_at	-1.59	0.00827	-2.85	0.00112	Transcribed sequences
	Hs.30237			238608_at			3.81	0.00189	Transcribed sequence with weak similarity to protein sp:P39188 (H.sapiens) ALU1_HUMAN Alu subfamily
	Hs.302447			241786_at			3.07	0	Transcribed sequences
	Hs.303001			222214_at			12.98	0.0071	Transcribed sequence with weak similarity to protein sp:P39188 (H.sapiens) ALU1_HUMAN Alu subfamily
	Hs.304332			242467_at			5.69	0.00127	Transcribed sequences
	Hs.304336			242313_at	-1.65	0.00901			Transcribed locus
	Hs.306790			216170_at			2.57	0.00201	Transcribed sequences
	Hs.307034			233677_at					Transcribed sequence with weak similarity to protein sp:P39190 (H.sapiens) ALU3_HUMAN Alu subfamily
	Hs.307559			242868_at			7.3	5e-05	Transcribed sequences
	Hs.307836			212920_at			-3.38	3e-05	Transcribed locus, weakly similar to NP_060312.1 hypothetical protein FLJ20489 [Homo sapiens]
	Hs.308770			241837_at			4.55	0.00076	Transcribed sequences
	Hs.31028			228983_at			1.72	0.00011	Transcribed locus
	Hs.310616			242240_at			5.14	0.00032	Transcribed sequence with weak similarity to protein sp:P39192 (H.sapiens) ALU5_HUMAN Alu subfamily
	Hs.312567			232463_at	1.79	0.00906	3.1	0.00092	Transcribed sequence with moderate similarity to protein sp:P39194 (H.sapiens) ALU7_HUMAN Alu subfam
	Hs.314177			243067_at			3.32	1e-05	Transcribed locus
	Hs.317177			1557350_at			3.4	0.00019	Transcribed sequences
	Hs.317740			239292_at			-2.71	0.00619	Transcribed locus
	Hs.320445			235232_at			-2.31	1e-05	Transcribed locus, strongly similar to XP_513258.1 LOC456687 [Pan troglodytes]
	Hs.32135			240418_at			1.9	0.00606	Transcribed locus
	Hs.32171			242428_at			3.08	2e-05	Transcribed sequences
	Hs.323560			242312_x_at			-6.31	8e-05	Transcribed locus
	Hs.324192			237803_x_at			5.2	0.00832	Transcribed locus
	Hs.32468			244008_at			1.47	0.0011	Transcribed locus
	Hs.32501			228987_at	-2.14	0.00721			Transcribed locus
	Hs.325393			242573_at			3.07	0.00015	Transcribed locus
	Hs.32677			241768_at			2.55	0.00254	Transcribed sequences
	Hs.32703			237963_x_at			2.26	0.00544	Transcribed sequences
	Hs.332383			243691_at			5.94	0.00093	Transcribed sequences
	Hs.333238			239531_at			3.41	0.00097	Transcribed locus
	Hs.333405			242772_x_at			2.24	0.00017	Transcribed locus, moderately similar to NP_055301.1 neuronal thread protein AD7c-NTP [Homo sapiens]
	Hs.333426			1557432_at			3.2	0.0049	Transcribed sequences
	Hs.336257			236551_at			1.81	0.00121	Transcribed sequence with moderate similarity to protein pdb:1LBG (E. coli) B Chain B, Lactose Opero
	Hs.341729			236314_at			3.32	0.00089	Transcribed locus, weakly similar to NP_060312.1 hypothetical protein FLJ20489 [Homo sapiens]
	Hs.343015			243511_at			3.38	0.00123	Transcribed locus, weakly similar to NP_064622.1 chromosome 8 open reading frame 17 [Homo sapiens]
	Hs.348000			240549_at			-3.86	0.00256	Transcribed locus, weakly similar to XP_514454.1 similar to SRY (sex determining region Y)-box 12; S
	Hs.348636			1564544_x_at			1.96	0.00738	Transcribed sequences
	Hs.349207			238498_at			2.26	0.00111	Transcribed locus
	Hs.351126			241898_at			-2.63	0.00187	Transcribed locus, moderately similar to XP_517655.1 similar to KIAA0825 protein [Pan troglodytes]
	Hs.351848			238536_at			6.13	0.00028	Transcribed sequence with weak similarity to protein sp:P00722 (E. coli) BGAL_ECOLI Beta-galactosida
	Hs.352309			236327_at			8.18	0	Transcribed sequences
	Hs.352329			235274_at			3.24	4e-05	Transcribed locus, weakly similar to NP_055301.1 neuronal thread protein AD7c-NTP [Homo sapiens]
	Hs.355467			230187_s_at			2.96	0.00196	Transcribed sequences
	Hs.355555			239069_s_at			-2.47	3e-05	Transcribed sequence with moderate similarity to protein sp:P39192 (H.sapiens) ALU5_HUMAN Alu subfam
	Hs.355768			238109_at			3.34	0.001	Transcribed locus, moderately similar to NP_055301.1 neuronal thread protein AD7c-NTP [Homo sapiens]
	Hs.355871			235508_at			5.48	5e-05	Transcribed sequence with moderate similarity to protein pdb:1LBG (E. coli) B Chain B, Lactose Opero
	Hs.355964			215088_s_at	-1.38	0.00146	-9.92	0	Transcribed locus, strongly similar to NP_002992.1 succinate dehydrogenase complex, subunit C, integ
	Hs.356054			213129_s_at			-2.09	0	Transcribed sequence with strong similarity to protein pir:GCHUH (H.sapiens) GCHUH glycine cleavage
	Hs.356649			228208_x_at	1.34	0.0086			Transcribed sequence with weak similarity to protein sp:O75534 (H.sapiens) UNR_HUMAN UNR protein
	Hs.356716			229434_at			5.77	0.00072	Transcribed sequence with weak similarity to protein sp:P39194 (H.sapiens) ALU7_HUMAN Alu subfamily
	Hs.359230			242447_at			-3.53	0.00187	Transcribed locus
	Hs.360028			228115_at			-1.92	0.00076	Transcribed locus
	Hs.36011			240593_x_at			2.29	0.00825	Transcribed sequences
	Hs.36269			231199_at			6.59	0	Transcribed sequence with weak similarity to protein pir:A32422 (H.sapiens) A32422 dihydrolipoamide
	Hs.362744			1559151_at			6.62	0.0089	Transcribed sequences
	Hs.366034			239486_at			1.93	0.00463	Transcribed locus
	Hs.36676			228349_at			-1.28	0.00388	Transcribed locus
	Hs.367692		375694	244385_at			-1.32	0.00376	Transcribed locus, weakly similar to XP_517655.1 similar to KIAA0825 protein [Pan troglodytes]
	Hs.368747			239545_at			7.26	0	Transcribed sequence with weak similarity to protein sp:P39195 (H.sapiens) ALU8_HUMAN Alu subfamily
	Hs.368951			237610_at			-2.37	0.00277	Transcribed locus
	Hs.369121			241814_at			43.09	2e-05	Transcribed sequences
	Hs.369571			243915_at	1.67	0.00895			Transcribed sequences
	Hs.369728			228049_x_at			-2.32	1e-05	Transcribed locus, weakly similar to XP_347139.1 LOC363435 [Rattus norvegicus]
	Hs.369773			1560446_at	1.54	0.0041			Transcribed locus, moderately similar to NP_002262.3 RAN binding protein 5 [Homo sapiens]
	Hs.370284			239532_at			-1.66	0.0064	Transcribed sequences
	Hs.370451			243078_at			1.5	0.00404	Transcribed sequence with moderate similarity to protein ref:NP_060312.1 (H.sapiens) hypothetical pr
	Hs.370514			240478_at			2.22	0.00643	Transcribed locus
	Hs.370582			239383_at			4.57	0.00168	Transcribed sequences
	Hs.370868			243184_at			7.76	0.001	Transcribed sequences
	Hs.370957			244356_at			7.03	0.00208	Transcribed sequences
	Hs.370978			237999_at			7.61	0.005	Transcribed sequences
	Hs.371265			242431_at			10.45	0.00819	Transcribed sequences
	Hs.371276			236610_at			8.17	0.00327	Transcribed sequence with moderate similarity to protein pdb:1LBG (E. coli) B Chain B, Lactose Opero
	Hs.371362			240094_at			2.77	0.00643	Transcribed sequences
	Hs.371621			240625_at			6.81	0.00389	Transcribed sequences
	Hs.371677			243933_at			2.95	0.00461	Transcribed sequences
	Hs.371849			242865_at			4.29	2e-05	Transcribed sequences
	Hs.371883			239393_at			4.68	0.00196	Transcribed sequence with moderate similarity to protein sp:P39195 (H.sapiens) ALU8_HUMAN Alu subfam
	Hs.371890			240759_at			5.12	0.00023	Transcribed sequences
	Hs.372146			222375_at			6.91	1e-05	Transcribed sequence with weak similarity to protein sp:P39188 (H.sapiens) ALU1_HUMAN Alu subfamily
	Hs.372327			242261_at			3.8	0.00029	Transcribed sequence with moderate similarity to protein sp:P39191 (H.sapiens) ALU4_HUMAN Alu subfam
	Hs.3731			226974_at	-4.54	0	-2.52	6e-05	Transcribed sequence with weak similarity to protein sp:P39193 (H.sapiens) ALU6_HUMAN Alu subfamily
	Hs.374012			227484_at	-1.41	0.00262			Transcribed sequences
	Hs.374298			242577_at			2.91	1e-05	Transcribed sequences
	Hs.374311			230616_at			-2	0.00035	Transcribed locus, weakly similar to NP_037106.1 laminin, beta 2 [Rattus norvegicus]
	Hs.374403			1557987_at			2.67	9e-05	Transcribed sequences
	Hs.374460			228623_at			5.51	9e-05	Transcribed locus, weakly similar to XP_517454.1 similar to hypothetical protein MGC45438 [Pan trogl
	Hs.374577			230177_at			1.27	0.00545	Transcribed locus
	Hs.375005		374705	235060_at			10.34	0	Transcribed sequence with moderate similarity to protein ref:NP_008916.1 (H.sapiens) nuclear pore co
	Hs.378051			242106_at			2.45	0.00514	Transcribed sequences
	Hs.37848			239588_s_at			1.75	0.00332	Transcribed sequences
	Hs.37856			244451_x_at			5.77	0.00661	Transcribed sequences
	Hs.37902			236931_at			1.68	0.00321	Transcribed sequences
	Hs.379327			235764_at	2.97	0.00048	3.02	0.00038	Transcribed locus
	Hs.379371			228799_at			-2.94	1e-05	Transcribed locus
	Hs.380240			239025_at			2.8	0.00076	Transcribed locus, weakly similar to XP_518535.1 similar to dJ108C2.1.4 (MCM3 minichromosome mainten
	Hs.38038			242751_at	1.91	0.00762	3.74	0.00101	Transcribed sequence with weak similarity to protein sp:P39189 (H.sapiens) ALU2_HUMAN Alu subfamily
	Hs.380683			242133_s_at			2.6	0.00015	Transcribed sequence with strong similarity to protein pir:B46012 (H.sapiens) B46012 pp52/LSP1 homol
	Hs.380786			243112_at			2.33	0.00022	Transcribed locus, weakly similar to NP_055301.1 neuronal thread protein AD7c-NTP [Homo sapiens]
	Hs.380825			243286_at			3.51	1e-05	Transcribed sequence with moderate similarity to protein pdb:1LBG (E. coli) B Chain B, Lactose Opero
	Hs.381026			227709_at			4.18	0.00057	Transcribed sequence with strong similarity to protein pir:JC4173 (H.sapiens) JC4173 reticulocalbin
	Hs.386147			242693_at			3.55	1e-05	Transcribed sequences
	Hs.386420			242542_at			3.23	0.00574	Transcribed sequence with weak similarity to protein sp:P39192 (H.sapiens) ALU5_HUMAN Alu subfamily
	Hs.386448			243405_at			-3.99	0.00168	Transcribed sequence with moderate similarity to protein sp:P39194 (H.sapiens) ALU7_HUMAN Alu subfam
	Hs.386700			241460_at			15.59	0.00041	Transcribed sequences
	Hs.387100			242559_at			5.25	0.00402	Transcribed locus
	Hs.387250			240600_at			2.26	0.00013	Transcribed sequences
	Hs.387867			238782_at			1.71	0.00207	Transcribed locus, weakly similar to XP_209041.2 similar to KIAA1503 protein [Homo sapiens]
	Hs.388575		402599	225445_at			1.84	3e-05	Transcribed locus
	Hs.390250			238521_at			-1.69	0.00556	Transcribed locus, weakly similar to XP_376981.1 similar to hypothetical protein (L1H 3 region) - hu
	Hs.390563			238875_at			7.52	0	Transcribed sequences
	Hs.391463			228242_at					Transcribed locus
	Hs.391527			229810_at	-1.6	0.0033	-2.41	4e-05	Transcribed locus, moderately similar to NP_055301.1 neuronal thread protein AD7c-NTP [Homo sapiens]
	Hs.39421			239862_at			8.19	0.0012	Transcribed sequences
	Hs.395468			242110_at	2.37	0.00292	12.35	0	Transcribed sequences
	Hs.396341			235157_at			18.76	0.00888	Transcribed sequences
	Hs.396796			235612_at			1.55	0.00128	Transcribed locus, moderately similar to XP_514612.1 similar to Rnpc2 protein [Pan troglodytes]
	Hs.396842			229879_at			2.13	0.00257	Transcribed sequences
	Hs.397505			1569540_at			2.96	0.002	Transcribed sequences
	Hs.398074			1557433_at	1.48	0.00095	2.63	4e-05	Transcribed sequence with weak similarity to protein sp:P39194 (H.sapiens) ALU7_HUMAN Alu subfamily
	Hs.398136			235437_at	-2.27	0.00024	-3.8	5e-05	Transcribed locus, moderately similar to XP_513720.1 similar to PITSLRE serine/threonine-protein kin
	Hs.401218			224597_at	-1.62	0.00108	-1.68	0.0006	Transcribed locus, strongly similar to XP_523650.1 similar to keratin 17 [Pan troglodytes]
	Hs.404054			239896_at			-2.92	2e-05	Transcribed sequence with weak similarity to protein sp:P39188 (H.sapiens) ALU1_HUMAN Alu subfamily
	Hs.404198			230886_at			4.02	0.00024	Transcribed locus
	Hs.404218			236105_at					Transcribed locus
	Hs.405444			228879_at	1.94	0.00698	1.65	0.00793	Transcribed locus, weakly similar to XP_331555.1 Neurospora crassa NCU09163.1 gene
	Hs.405819			242837_at			5.37	1e-05	Transcribed sequence with weak similarity to protein sp:P39194 (H.sapiens) ALU7_HUMAN Alu subfamily
	Hs.406328			227559_at					Transcribed sequence with strong similarity to protein ref:NP_054884.1 (H.sapiens) HSPC125 protein [
	Hs.406333			227479_at			-3.67	4e-05	Transcribed locus
	Hs.406706		376645	227384_s_at	-1.39	0.00725	1.92	0.00096	Transcribed sequences
	Hs.406823			232975_at			2.77	0	Transcribed locus
	Hs.407744			235646_at			2.19	0.00081	Transcribed sequences
	Hs.40838			236621_at			3.36	0.00852	Transcribed sequence with strong similarity to protein pir:A48045 (H.sapiens) A48045 ribosomal prote
	Hs.408426			229006_at			3.84	0.00299	Transcribed locus
	Hs.416810			240538_at			2.47	0.00037	Transcribed locus
	Hs.418070			212591_at			-1.33	0.00027	Transcribed sequence with strong similarity to protein sp:P42696 (H.sapiens) Y117_HUMAN Hypothetical
	Hs.418362			241387_at			2.93	0.00114	Transcribed sequence with weak similarity to protein sp:P39191 (H.sapiens) ALU4_HUMAN Alu subfamily
	Hs.41840			238892_at			24.13	0.0018	Transcribed sequences
	Hs.420886			235796_at			2.36	0.0003	Transcribed sequences
	Hs.422318			236428_at			2.86	0.00416	Transcribed locus
	Hs.423216		392739	224517_at			6.85	2e-05	Transcribed locus, strongly similar to NP_671727.1 hypothetical protein MGC35361 [Homo sapiens]
	Hs.425143			211386_at			2.28	0.00798	Transcribed sequence with weak similarity to protein ref:NP_060312.1 (H.sapiens) hypothetical protei
	Hs.42746			236038_at	10.15	0.00905			Transcribed locus
	Hs.429591			242920_at			9.04	0.00014	Transcribed sequences
	Hs.429805			235459_at	-1.55	0.00131	-3.2	1e-05	Transcribed locus
	Hs.429822			244878_at			4.25	0.00534	Transcribed locus
	Hs.430020			241798_at			3.05	0.00145	Transcribed sequence with moderate similarity to protein sp:P39195 (H.sapiens) ALU8_HUMAN Alu subfam
	Hs.432431			236167_at			2.4	0.00581	Transcribed locus
	Hs.432504			228400_at	-2.52	5e-05	-3.48	3e-05	Transcribed locus, moderately similar to NP_065910.1 Shroom-related protein [Homo sapiens]
	Hs.432532			222350_at			-3.29	0.00015	Transcribed sequences
	Hs.432549			242390_at			2.75	0.00911	Transcribed sequence with weak similarity to protein sp:P39192 (H.sapiens) ALU5_HUMAN Alu subfamily
	Hs.432561			236592_at			3.72	0.00016	Transcribed locus
	Hs.432688			217580_x_at			-2.17	0.00662	Transcribed sequence with weak similarity to protein sp:P39188 (H.sapiens) ALU1_HUMAN Alu subfamily
	Hs.432877			230696_at	1.81	0.00234			Transcribed locus
	Hs.433029			243740_at			-4.88	0.00017	Transcribed locus
	Hs.433053			238883_at			3.1	0.00017	Transcribed sequences
	Hs.433072			239245_at			16.91	0.00511	Transcribed locus
	Hs.433078			238812_at			2.01	0.00918	Transcribed sequence with moderate similarity to protein ref:NP_060190.1 (H.sapiens) hypothetical pr
	Hs.433843			242453_at			5.86	0.00081	Transcribed sequences
	Hs.434491			216197_at			5.89	4e-05	Transcribed sequence with weak similarity to protein sp:P39194 (H.sapiens) ALU7_HUMAN Alu subfamily
	Hs.434955			242598_at			7	0.00013	Transcribed sequences
	Hs.434969			240104_at	3.01	0.00066			Transcribed locus
	Hs.434990			242593_at			3.86	0	Transcribed sequence with moderate similarity to protein sp:P39194 (H.sapiens) ALU7_HUMAN Alu subfam
	Hs.435673			220033_at			1.49	0.00592	Transcribed sequence with moderate similarity to protein sp:P39191 (H.sapiens) ALU4_HUMAN Alu subfam
	Hs.435805			236067_at			4.29	0.00051	Transcribed sequences
	Hs.435979			236615_at	-2.45	7e-05	-2.99	0.00032	Transcribed locus
	Hs.436029			236685_at			2.41	0.00046	Transcribed locus
	Hs.436047			236113_at					Transcribed locus, moderately similar to NP_055301.1 neuronal thread protein AD7c-NTP [Homo sapiens]
	Hs.436060			242150_at					Transcribed locus
	Hs.436105			244417_at			-1.88	0.0024	Transcribed locus
	Hs.436305			240673_at					Transcribed locus
	Hs.436623			237839_at	2.01	0.0072	8.8	0.00015	Transcribed sequences
	Hs.436863			243730_at			-2.34	0.00057	Transcribed locus, weakly similar to NP_055301.1 neuronal thread protein AD7c-NTP [Homo sapiens]
	Hs.436910			244792_at					Transcribed sequences
	Hs.437039			227892_at	20.64	0.00673			Transcribed locus, moderately similar to NP_694983.1 DHHC-containing protein 20 [Homo sapiens]
	Hs.437077			242449_at			3.07	6e-05	Transcribed sequences
	Hs.437110			208816_x_at			1.88	0.0015	Transcribed locus, strongly similar to NP_004030.1 annexin A2 [Homo sapiens]
	Hs.437397			242523_at					Transcribed locus
	Hs.437592			228529_at			5.7	0.00016	Transcribed locus
	Hs.438803			239082_at			-1.74	1e-05	Transcribed locus
	Hs.438885			236978_at			4.21	7e-05	Transcribed sequence with weak similarity to protein ref:NP_071385.1 (H.sapiens) hypothetical protei
	Hs.439082			243252_at	1.44	0.0015	1.43	0.00161	Transcribed locus, moderately similar to NP_055301.1 neuronal thread protein AD7c-NTP [Homo sapiens]
	Hs.439373			243966_at			3.28	1e-05	Transcribed sequence with weak similarity to protein ref:NP_055301.1 (H.sapiens) neuronal thread pro
	Hs.439558			238712_at			3.4	0.00069	Transcribed locus
	Hs.439648			215608_at			-1.73	0.00934	Transcribed sequence with weak similarity to protein sp:P39188 (H.sapiens) ALU1_HUMAN Alu subfamily
	Hs.439689			239234_at			2.71	0.00387	Transcribed sequence with strong similarity to protein sp:P00722 (E. coli) BGAL_ECOLI Beta-galactosi
	Hs.44066			236825_at			-1.65	0.00523	Transcribed sequences
	Hs.440661			229587_at			-1.69	0.00109	Transcribed sequence with weak similarity to protein sp:P39189 (H.sapiens) ALU2_HUMAN Alu subfamily
	Hs.440789			236396_at	-2.18	0.00199			Transcribed sequences
	Hs.440931			241336_at			3.5	3e-05	Transcribed sequences
	Hs.44146			237991_at			2.29	0.00689	Transcribed sequences
	Hs.442605			219016_at			-1.82	0.0005	Transcribed sequence with strong similarity to protein ref:NP_068598.1 (H.sapiens) hypothetical prot
	Hs.442732			242337_at			2.34	0.00346	Transcribed sequence with weak similarity to protein sp:P39194 (H.sapiens) ALU7_HUMAN Alu subfamily
	Hs.442978			239734_at			2.31	0.00345	Transcribed locus, weakly similar to NP_694983.1 DHHC-containing protein 20 [Homo sapiens]
	Hs.442979			242973_at	3.75	0.00915			Transcribed locus
	Hs.443158			239102_s_at			4.23	0.00011	Transcribed sequences
	Hs.44324			230376_at			-2.33	9e-05	Transcribed locus
	Hs.443265			242490_at			3.5	0.00461	Transcribed sequence with moderate similarity to protein sp:P39194 (H.sapiens) ALU7_HUMAN Alu subfam
	Hs.443287			229956_at			2.39	0.00603	Transcribed sequences
	Hs.443389			244347_at			3.14	1e-05	Transcribed sequences
	Hs.443420			236577_at			1.44	0.00511	Transcribed locus
	Hs.443487			241681_at			4.8	1e-05	Transcribed sequences
	Hs.443598			236804_at			2.26	0.00467	Transcribed sequences
	Hs.443602			243404_at			4.61	0.00396	Transcribed locus
	Hs.443679			241818_at			2.15	0.00304	Transcribed sequences
	Hs.443736			239165_at			2.2	0.00071	Transcribed locus
	Hs.443755			241391_at			3.52	0.00882	Transcribed locus
	Hs.443798			238733_at			4.08	0.00302	Transcribed locus
	Hs.443895			243559_at			6.12	0.00312	Transcribed sequences
	Hs.444218			239851_at	2.12	0.00848	2.9	0.00084	Transcribed sequence with moderate similarity to protein sp:P39195 (H.sapiens) ALU8_HUMAN Alu subfam
	Hs.444293			244475_at					Transcribed locus, moderately similar to XP_357300.2 similar to ENSANGP00000014790 [Mus musculus]
	Hs.444335			239066_at					Transcribed sequence with weak similarity to protein sp:P39194 (H.sapiens) ALU7_HUMAN Alu subfamily
	Hs.444381			242059_at			7.39	0.00013	Transcribed sequences
	Hs.444436			230241_at			-2.03	0.00474	Transcribed sequences
	Hs.444508			227934_at			2.59	0.00028	Transcribed sequences
	Hs.444568			235138_at			7.41	5e-05	Transcribed sequences
	Hs.444591			233195_at			-1.79	0.00103	Transcribed sequences
	Hs.444592			236552_at			7.77	8e-05	Transcribed sequence with weak similarity to protein sp:P39194 (H.sapiens) ALU7_HUMAN Alu subfamily
	Hs.444645			243848_at	-1.8	0.00536	-2.43	0.00115	Transcribed locus, weakly similar to XP_522030.1 similar to FTH1 protein [Pan troglodytes]
	Hs.444657			235685_at			1.82	0.00502	Transcribed locus
	Hs.444686			231272_at					Transcribed locus
	Hs.444739			230653_at			4.26	0.00067	Transcribed locus
	Hs.444753			227036_at	-1.57	0.00388			Transcribed locus
	Hs.444781			229869_at			2.74	0.00346	Transcribed locus
	Hs.444811			238558_at			4.69	0.00435	Transcribed sequences
	Hs.444822			229333_at			-2.19	0.00046	Transcribed sequence with weak similarity to protein sp:P39193 (H.sapiens) ALU6_HUMAN Alu subfamily
	Hs.444838			244726_at			3	0.0027	Transcribed sequences
	Hs.444866			238620_at			3.51	0.00032	Transcribed locus
	Hs.444937			240302_at			2.23	0.00282	Transcribed sequences
	Hs.444955			244275_at	1.41	0.00322	1.54	0.00182	Transcribed locus, weakly similar to NP_872601.1 ubiquitously transcribed tetratricopeptide repeat g
	Hs.444989			222341_x_at			2.89	0.00201	Transcribed sequences
	Hs.444994			239264_at			6.97	6e-05	Transcribed sequences
	Hs.445034			235423_at			3.02	5e-05	Transcribed locus, moderately similar to XP_517655.1 similar to KIAA0825 protein [Pan troglodytes]
	Hs.445036			226555_at			2.52	0.00014	Transcribed locus
	Hs.445047			237387_at			19.93	0.00122	Transcribed sequences
	Hs.445054			240260_at			3.03	0.00524	Transcribed sequences
	Hs.445184			217604_at	-1.31	0.00831			Transcribed locus, moderately similar to NP_055301.1 neuronal thread protein AD7c-NTP [Homo sapiens]
	Hs.445247			235556_at			2.88	0.00022	Transcribed locus, weakly similar to NP_703324.1 Plasmodium falciparum 3D7 MAL1P3.06 gene
	Hs.445250			242405_at			8.22	0	Transcribed sequences
	Hs.445281			237412_at			1.65	0.00346	Transcribed sequence with weak similarity to protein sp:P39194 (H.sapiens) ALU7_HUMAN Alu subfamily
	Hs.445316			229134_at			2.62	1e-05	Transcribed locus
	Hs.445337			243271_at			20.84	0.002	Transcribed sequences
	Hs.445342			243675_at			12.04	0.00107	Transcribed locus
	Hs.445437			228812_at					Transcribed locus, weakly similar to NP_689672.2 hypothetical protein MGC45438 [Homo sapiens]
	Hs.445528			243450_at			5.6	0.00942	Transcribed sequences
	Hs.445588			228479_at	1.57	0.00037	1.38	0.00264	Transcribed locus
	Hs.445597			239815_at			5.59	0.00198	Transcribed sequence with weak similarity to protein sp:P39188 (H.sapiens) ALU1_HUMAN Alu subfamily
	Hs.445603			229425_at			4.34	0	Transcribed locus
	Hs.445604			238512_at			8.86	0.00019	Transcribed sequences
	Hs.445630			236488_s_at	2.11	0.00045	1.76	0.00374	Transcribed sequence with weak similarity to protein sp:P39195 (H.sapiens) ALU8_HUMAN Alu subfamily
	Hs.445688			237868_x_at			1.94	0.00308	Transcribed sequence with weak similarity to protein sp:P39188 (H.sapiens) ALU1_HUMAN Alu subfamily
	Hs.445703			235952_at			2.66	0.00701	Transcribed locus
	Hs.445705			231028_at	3.25	0			Transcribed locus
	Hs.445749			236506_at	1.5	0.00832	-2.07	9e-05	Transcribed sequences
	Hs.445768			236580_at			-1.9	0.00093	Transcribed locus
	Hs.445872			240457_at			2.81	0.00316	Transcribed sequences
	Hs.445968			242652_at			4.1	0.00012	Transcribed sequences
	Hs.445971			242001_at	16.68	0.00042	45.71	0.00115	Transcribed sequence with moderate similarity to protein sp:P39189 (H.sapiens) ALU2_HUMAN Alu subfam
	Hs.445978			243170_at			4.09	0.0001	Transcribed sequences
	Hs.44609			230183_at			4.82	2e-05	Transcribed locus
	Hs.446092			239867_at			8.08	0.0065	Transcribed sequences
	Hs.446097			237330_at			7.91	0.00035	Transcribed sequences
	Hs.446110			238774_at			6.54	0.0004	Transcribed sequences
	Hs.446141			222358_x_at			5.05	0.00028	Transcribed locus, weakly similar to XP_517655.1 similar to KIAA0825 protein [Pan troglodytes]
	Hs.446178			239655_at			3.64	0.00527	Transcribed sequences
	Hs.446257			230082_at					Transcribed sequence with weak similarity to protein ref:NP_542409.1 (H.sapiens) NEDD8-conjugating e
	Hs.44628			238744_at			3.15	0.00305	Transcribed locus
	Hs.446340			243278_at			-7.44	0.00689	Transcribed locus
[truncated: 9,484 more rows]
