# Supplementary material for: An integrative analysis of cellular contexts, miRNAs and mRNAs reveals network clusters associated with antiestrogen-resistant breast cancer cells
Source: BMC Genomics. 2012 Dec 27;13:732. doi: 10.1186/1471-2164-13-732 (PMC3560207; doi:10.1186/1471-2164-13-732)
Supplement: Additional file 5 — The processed expression of miRNA microarrays. The expression values were log2-transformed. [file 1471-2164-13-732-S5.xls]

## Sheet: Sheet1
ID	MCF7-F (replication 1)	MCF7-F (replication 2)	MCF7-T (replication 1)	MCF7-T (replication 2)	MCF7 (replication 1)	MCF7 (replication 2)
hsa-miR-199b	9.5748	9.54809	10.4558	10.5554	10.3999	10.3645
hsa-miR-19a	9.41265	9.54809	10.1521	9.77756	9.60297	9.64853
hsa-miR-19b	12.0157	12.172	10.3069	9.89265	10.0538	10.1946
hsa-miR-200a	13.6284	13.4621	12.259	12.1959	11.6513	11.4395
hsa-miR-200a*	9.97084	9.80302	9.89203	10.587	9.22882	10.1946
hsa-miR-200b	13.8092	13.5066	11.6784	11.7152	11.5776	11.6879
hsa-miR-200c	13.7661	13.0966	11.2315	11.1584	11.1707	11.1571
hsa-miR-202	12.2093	8.80136	9.7824	9.71569	9.77438	9.34037
hsa-miR-202*	10.1831	9.80302	10.5294	10.4082	10.5896	10.3928
hsa-miR-203	14.0483	13.8452	11.4871	11.5608	12.1447	12.0151
hsa-miR-204	11.4445	11.4109	11.2936	11.0349	11.2274	11.2722
hsa-miR-205	13.2079	12.9694	11.1523	11.1584	11.1245	11.1991
hsa-miR-206	11.9355	12.154	10.3771	10.5765	10.9013	10.3354
hsa-miR-208	9.22882	3.83153	9.40275	9.13063	9.368	9.40907
hsa-miR-20a	13.2927	13.6597	10.793	11.0057	11.7781	11.7403
hsa-miR-20b	13.1859	13.3749	10.9589	10.7338	11.3979	11.5901
hsa-miR-21	17.6519	17.357	14.4261	14.8203	15.0296	15.2188
hsa-miR-210	11.6623	11.6747	10.1185	10.031	10.1388	10.0143
hsa-miR-211	10.529	11.3092	11.0065	11.0349	11.2696	11.3409
hsa-miR-212	10.278	11.5927	11.3581	11.1969	11.1177	10.8662
hsa-miR-214	9.0166	10.1094	9.66096	10.0633	9.77438	10.108
hsa-miR-215	6.54992	6.75673	10.4171	9.29017	8.98069	9.18905
hsa-miR-216	9.41265	9.68194	10.3355	10.9451	8.66079	8.13028
hsa-miR-217	9.0166	8.15241	10.3355	9.92874	10.171	10.1778
hsa-miR-218	9.0166	8.80136	10.857	10.0633	10.9884	8.96614
hsa-miR-219	10.6741	3.83153	10.8481	10.2949	10.2177	10.9025
hsa-miR-22	11.8207	10.0152	10.6096	9.96379	9.77438	9.56455
hsa-miR-220	9.97084	10.356	10.7644	10.7338	11.1109	11.3348
hsa-miR-221	14.6065	14.0071	10.4809	10.7791	10.1868	10.4204
hsa-miR-222	14.0719	13.7964	10.4431	10.5009	10.1056	10.0715
hsa-miR-223	9.85106	9.68194	9.7824	10.3592	9.40023	8.48175
hsa-miR-224	9.22882	8.51788	8.77132	9.85548	10.8246	8.02227
hsa-miR-23a	14.3837	14.3997	11.8926	12.3898	12.7267	12.7119
hsa-miR-23b	14.4295	14.8813	12.0605	12.7063	12.8258	12.7649
hsa-miR-24	12.7138	13.0346	11.3637	11.1906	11.7966	11.5606
hsa-miR-25	13.3725	13.3818	11.3408	11.4782	11.8149	11.5506
hsa-miR-26a	13.7142	13.6374	11.8784	12.473	12.0073	11.7862
hsa-miR-26b	12.512	12.9502	10.9987	11.323	11.1445	10.79
hsa-miR-27a	12.0915	12.1898	11.5657	11.1518	11.1962	11.5199
hsa-miR-27b	11.8207	12.0402	11.1105	10.7152	10.6736	10.654
hsa-miR-28	12.0667	11.9151	9.84945	9.65054	10.3055	10.1259
hsa-miR-296	10.6035	10.279	9.93307	9.13063	9.79685	9.56455
hsa-miR-299-3p	11.6623	9.80302	10.5529	10.2682	8.45805	9.9946
hsa-miR-299-5p	10.278	11.6747	10.6741	10.6178	10.2023	10.3206
hsa-miR-29a	14.1346	13.8063	11.9276	11.9553	11.1312	11.021
hsa-miR-29b	15.6544	14.7729	12.7877	12.8442	12.2177	12.194
hsa-miR-29c	13.021	12.7282	11.8997	11.6426	11.1511	10.8845
hsa-miR-301	12.0157	11.9582	10.774	10.4897	10.8068	11.021
hsa-miR-302a	8.7656	9.22882	8.19494	9.65054	8.66079	8.74963
hsa-miR-302a*	8.45841	9.54809	6.95535	9.3768	8.00718	7.23679
hsa-miR-302b	8.7656	9.39846	10.6315	10.1989	9.46202	8.31959
hsa-miR-302b*	6.54992	9.22882	8.65244	8.13582	8.00718	9.40907
hsa-miR-302c	9.0166	10.279	10.5985	10.3716	10.0714	10.108
hsa-miR-302c*	11.5935	11.6206	10.7644	10.587	10.5106	10.5853
hsa-miR-302d	9.41265	9.03299	10.6315	10.4784	10.2624	9.9946
hsa-miR-30a-3p	9.22882	9.68194	10.793	10.7521	10.7978	10.6429
hsa-miR-30a-5p	12.0915	12.0599	10.1012	10.4554	10.3469	10.98
hsa-miR-30b	13.2188	12.6812	11.375	11.4579	11.5034	11.1428
hsa-miR-30c	13.0458	12.7624	11.022	11.508	11.1511	11.0527
hsa-miR-30d	12.5826	12.1357	10.4809	10.5009	10.7035	10.6651
hsa-miR-30e-3p	10.081	11.648	10.2322	10.4082	9.79685	9.59324
hsa-miR-30e-5p	9.0166	10.279	8.36888	8.05664	7.23641	6.98392
hsa-miR-31	11.8503	11.9792	7.87034	8.46941	7.43915	7.61808
hsa-miR-32	9.85106	10.4974	10.5529	10.3339	8.45805	9.37524
hsa-miR-320	14.1892	13.5737	11.2936	11.2465	10.8931	11.2127
hsa-miR-323	10.081	11.8705	10.5873	10.6379	10.7611	10.1778
hsa-miR-324-3p	10.081	11.6747	10.793	10.6675	10.8421	10.6429
hsa-miR-324-5p	11.6623	11.7266	10.7351	10.6963	10.7133	10.5735
hsa-miR-325	10.278	11.4745	10.2322	9.31973	7.89002	7.61808
hsa-miR-326	11.521	11.5642	10.7351	10.6478	10.9731	10.6087
hsa-miR-328	9.22882	11.5927	10.8209	10.7521	10.8763	10.6651
hsa-miR-329	8.06236	9.22882	8.51954	10.2547	8.11316	7.7694
hsa-miR-33	8.7656	8.51788	8.44672	8.13582	8.29892	8.02227
hsa-miR-331	11.7279	12.172	11.0818	10.9908	10.5564	10.4204
hsa-miR-335	11.8207	11.7266	9.49554	8.46941	9.6547	8.55489
hsa-miR-337	9.5748	9.03299	10.6636	10.5554	8.29892	10.7293
hsa-miR-338	9.22882	9.03299	10.4684	9.94639	8.00718	9.44192
hsa-miR-339	10.4504	10.5625	10.774	10.8141	10.6429	10.4067
hsa-miR-33b	9.97084	10.5625	10.8658	10.6279	10.7422	10.5615
hsa-miR-340	9.0166	10.197	10.3213	10.3592	9.88243	9.82322
hsa-miR-342	11.9628	11.5051	10.7351	10.8895	10.3055	10.1434
hsa-miR-345	9.85106	11.5642	10.8833	10.8976	10.5337	10.0899
hsa-miR-346	9.41265	10.356	10.8481	10.8313	10.9338	10.5853
hsa-miR-34a	11.7595	11.8705	10.9259	8.52648	10.6112	10.3206
hsa-miR-34b	8.45841	7.63731	8.19494	7.97201	7.61056	7.61808
hsa-miR-34c	9.41265	3.83153	7.98922	7.55924	7.75905	9.14784
hsa-miR-361	11.7279	11.3779	10.1521	10.1405	9.75146	9.6752
hsa-miR-362	9.0166	8.15241	9.8052	9.02388	9.02608	7.7694
hsa-miR-363	11.7595	12.2585	8.09677	9.06051	7.23641	6.65791
hsa-miR-363*	11.8793	13.0071	10.9909	10.4897	10.8421	11.0604
hsa-miR-365	13.3029	13.4023	10.2924	10.9528	11.5641	11.5755
hsa-miR-369-3p	6.54992	3.83153	7.58678	8.90696	9.06969	6.19843
hsa-miR-369-5p	8.45841	8.15241	10.0837	9.89265	7.61056	9.37524
hsa-miR-518f	3.38	8.15241	7.73745	6.70892	6.66838	6.98392
hsa-miR-518f*/526a	7.50416	11.8243	8.58795	10.031	9.60297	7.7694
hsa-miR-519b	6.54992	3.83153	7.41285	7.55924	6.98828	6.98392
hsa-miR-519d	9.71985	6.75673	9.46545	9.25988	9.19112	9.22882
hsa-miR-519e	9.5748	3.83153	8.09677	7.7829	7.23641	6.98392
hsa-miR-519e*	8.45841	3.83153	8.28526	7.88109	9.06969	7.90287
hsa-miR-520a	9.0166	7.63731	9.63502	9.25988	7.23641	7.23679
hsa-miR-520a*	8.45841	9.22882	8.28526	10.1405	9.19112	7.90287
hsa-miR-520d	9.0166	8.15241	10.1185	7.55924	9.40023	7.61808
hsa-miR-520d*	9.41265	8.80136	7.87034	7.42999	9.06969	9.26724
hsa-miR-520e	3.38	7.63731	7.20713	6.93258	7.43915	6.19843
hsa-miR-520g/h	8.06236	8.15241	8.09677	9.40437	7.23641	6.65791
hsa-miR-521	9.0166	8.51788	8.19494	9.67265	7.75905	6.19843
hsa-miR-523	7.50416	8.15241	7.87034	7.7829	7.43915	9.26724
hsa-miR-524	8.7656	9.03299	8.09677	7.42999	6.98828	8.02227
hsa-miR-524*	9.22882	8.80136	9.52485	6.93258	7.61056	8.91576
hsa-miR-525	8.7656	9.68194	10.1185	10.308	9.62914	9.86855
hsa-miR-525*	8.45841	8.15241	7.41285	7.42999	7.89002	6.65791
hsa-miR-526b	9.0166	8.80136	7.58678	7.67616	6.98828	6.98392
hsa-miR-526c	8.7656	7.63731	7.98922	7.55924	7.75905	7.23679
hsa-miR-527	7.50416	8.15241	9.95304	10.2547	8.00718	7.61808
hsa-miR-532	7.50416	9.22882	7.98922	7.97201	9.3348	7.7694
hsa-miR-539	11.5935	9.39846	8.44672	8.21019	9.60297	9.34037
hsa-miR-542-5p	9.22882	9.91356	9.73538	9.3768	9.19112	9.18905
hsa-miR-548a	9.0166	8.15241	7.87034	9.31973	7.23641	5.41294
hsa-miR-548b	9.0166	6.75673	9.60847	7.7829	7.61056	6.65791
hsa-miR-548d	3.38	8.80136	8.09677	8.82233	7.23641	6.98392
hsa-miR-550	9.0166	8.51788	10.1185	9.85548	8.00718	8.40357
hsa-miR-551a	9.85106	9.39846	10.1686	9.83646	9.26528	9.82322
hsa-miR-551b	9.22882	9.22882	8.28526	9.92874	7.23641	7.23679
hsa-miR-554	9.22882	9.54809	9.82754	10.1405	7.89002	7.7694
hsa-miR-557	11.6283	11.5927	9.93307	10.8227	10.438	10.275
hsa-miR-560	9.41265	8.51788	10.9091	10.8649	10.8246	10.2435
hsa-miR-563	11.7595	9.22882	10.0296	9.45771	7.23641	6.98392
hsa-miR-564	9.97084	11.535	10.2322	9.77756	9.3348	9.47385
hsa-miR-565	11.6623	11.893	10.9175	10.6379	10.2023	9.95412
hsa-miR-566	7.50416	8.80136	8.19494	9.96379	7.23641	7.90287
hsa-miR-568	11.8207	10.279	7.87034	8.98614	9.1521	9.10507
hsa-miR-572	9.22882	10.197	10.2322	10.1102	10.5787	9.84611
hsa-miR-574	12.2093	12.6931	11.263	10.9605	11.4986	11.0835
hsa-miR-575	7.50416	8.51788	9.33636	7.55924	7.75905	6.65791
hsa-miR-576	9.0166	3.83153	7.73745	7.42999	7.43915	5.41294
hsa-miR-578	6.54992	8.80136	8.19494	7.42999	7.23641	6.65791
hsa-miR-581	7.50416	9.03299	7.41285	6.70892	7.23641	6.19843
hsa-miR-582	8.06236	3.83153	7.41285	7.12169	6.21751	5.41294
hsa-miR-584	9.41265	11.4109	10.1012	9.79751	9.72804	9.59324
hsa-miR-585	9.22882	9.22882	6.95535	6.70892	7.23641	6.19843
hsa-miR-586	10.081	9.22882	9.06735	9.45771	7.23641	6.98392
hsa-miR-587	8.45841	8.51788	7.20713	8.90696	8.72091	6.65791
hsa-miR-589	3.38	8.15241	9.33636	6.70892	6.98828	6.65791
hsa-miR-590	11.8793	10.4974	9.97266	9.81714	9.40023	9.79985
hsa-miR-591	9.22882	9.68194	9.82754	9.19695	7.23641	6.65791
hsa-miR-593	8.45841	8.80136	9.66096	9.22882	7.23641	6.65791
hsa-miR-595	8.7656	8.51788	8.28526	9.92874	10.1388	9.72672
hsa-miR-596	9.85106	8.51788	10.4684	9.83646	10.036	10.0337
hsa-miR-597	9.0166	9.39846	9.66096	9.62803	7.43915	6.65791
hsa-miR-598	6.54992	8.80136	9.52485	9.40437	7.23641	6.65791
hsa-miR-601	8.45841	11.344	7.41285	8.98614	9.72804	9.53512
hsa-miR-602	8.7656	9.80302	9.33636	9.58173	9.19112	9.06063
hsa-miR-603	9.22882	8.51788	9.26582	9.16424	9.40023	9.01437
hsa-miR-604	9.41265	9.03299	6.95535	7.12169	7.23641	6.98392
hsa-miR-605	8.45841	9.91356	9.37004	9.25988	7.75905	7.61808
hsa-miR-608	11.8503	11.6206	9.46545	9.13063	9.67969	9.59324
hsa-let-7a	15.0406	15.0311	12.9778	13.61	12.9872	13.1253
hsa-let-7b	14.0364	14.1006	12.2409	12.8848	12.1528	12.2552
hsa-let-7c	14.0602	14.3746	12.3666	12.9395	12.4952	12.4801
hsa-let-7d	14.5946	14.7401	12.331	13.1713	12.6794	12.4867
hsa-let-7e	13.699	14.1767	12.3549	12.493	11.8575	11.9777
hsa-let-7f	15.8131	15.7066	13.3702	14.1287	13.4878	13.596
hsa-let-7g	13.4931	13.4091	11.9032	12.1179	11.7743	11.5998
hsa-let-7i	12.2093	12.154	11.3694	11.5979	11.0903	11.1209
hsa-miR-1	9.97084	9.22882	9.73538	9.02388	9.77438	9.14784
hsa-miR-100	9.5748	8.51788	11.4404	11.6115	10.6634	10.6087
hsa-miR-101	12.2967	12.0402	10.8746	10.3592	10.6429	10.3354
hsa-miR-103	15.2216	14.4393	12.7352	12.9874	12.9629	12.9506
hsa-miR-105	8.45841	9.22882	10.066	9.71569	10.2624	10.3645
hsa-miR-106a	15.2931	14.0967	11.9446	11.9208	12.6072	12.1444
hsa-miR-106b	13.9046	13.22	11.5514	11.3173	11.4938	11.2914
hsa-miR-107	15.4082	14.4631	12.725	13.1023	12.6335	12.8464
hsa-miR-10a	11.6283	9.39846	10.1012	10.1846	10.1056	10.0337
hsa-miR-10b	11.7905	8.80136	10.1012	7.55924	10.036	9.64853
hsa-miR-122a	9.22882	8.80136	10.1686	8.98614	9.94255	9.06063
hsa-miR-124a	9.0166	9.03299	9.82754	9.77756	10.0538	10.5735
hsa-miR-125a	14.0424	13.8404	12.0936	12.5881	12.098	12.3183
hsa-miR-125b	12.4183	12.4302	11.8041	12.0021	11.1511	11.2396
hsa-miR-126	9.5748	11.4431	10.4932	9.91083	10.1223	8.74963
hsa-miR-126*	9.85106	11.3779	9.93307	9.69436	10.5787	10.5247
hsa-miR-127	9.0166	6.75673	9.0231	9.65054	10.1388	8.02227
hsa-miR-128a	9.5748	10.197	10.0479	9.94639	10.036	10.2593
hsa-miR-128b	11.4833	11.4745	9.84945	9.79751	9.6547	10.1607
hsa-miR-129	11.3635	9.22882	10.0479	9.8742	10.3195	10.9376
hsa-miR-130a	9.5748	9.03299	8.82637	7.97201	9.96189	8.13028
hsa-miR-130b	10.1831	9.54809	10.1012	9.09607	9.81887	9.89056
hsa-miR-132	9.0166	8.51788	10.1686	10.2547	8.77795	8.74963
hsa-miR-133a	8.45841	7.63731	9.84945	8.13582	10.4128	8.31959
hsa-miR-133b	11.6623	8.15241	10.7548	8.05664	9.30058	9.77599
hsa-miR-134	6.54992	7.63731	8.28526	7.67616	7.61056	7.61808
hsa-miR-135a	3.38	7.63731	9.84945	10.241	8.66079	7.90287
hsa-miR-135b	8.45841	9.68194	10.2166	10.1701	10.036	10.0143
hsa-miR-136	9.41265	8.80136	9.10994	8.34663	9.92287	8.02227
hsa-miR-138	8.7656	8.51788	8.44672	10.5447	9.40023	7.4434
hsa-miR-139	9.97084	8.51788	10.3069	10.241	11.0621	11.0448
hsa-miR-140	11.9077	3.83153	10.2475	10.1846	9.96189	8.02227
hsa-miR-141	12.8898	12.4007	11.0372	10.3716	10.4749	10.434
hsa-miR-142-3p	8.06236	8.15241	9.06735	10.7701	10.4505	7.7694
hsa-miR-143	3.38	9.22882	10.1354	9.43133	9.30058	7.61808
hsa-miR-145	9.0166	9.03299	10.6315	10.8731	9.3348	10.434
hsa-miR-146a	8.06236	6.75673	10.3069	7.2855	9.46202	7.4434
hsa-miR-146b	8.45841	9.03299	8.28526	8.40956	9.19112	7.23679
hsa-miR-147	6.54992	8.80136	10.4809	10.2682	8.52982	8.40357
hsa-miR-148a	11.8503	11.4109	10.5412	10.0146	10.3999	10.4067
hsa-miR-148b	9.41265	9.68194	10.2924	10.1554	10.4627	10.434
hsa-miR-149	11.4046	11.0776	10.774	10.8566	10.996	11.0835
hsa-miR-150	8.7656	9.39846	10.7252	10.4554	10.4128	8.68836
hsa-miR-151	9.22882	9.03299	9.06735	8.21019	8.29892	8.02227
hsa-miR-152	9.41265	8.15241	8.77132	10.2547	9.368	7.61808
hsa-miR-154	10.278	8.80136	10.2475	10.7338	10.8679	7.61808
hsa-miR-154*	9.5748	6.75673	8.51954	9.16424	8.00718	9.06063
hsa-miR-155	7.50416	3.83153	8.28526	8.94719	7.89002	6.98392
hsa-miR-15a	12.3789	11.8243	10.892	10.9136	10.277	10.0337
hsa-miR-15b	13.3628	13.1963	11.4351	12.2746	11.7439	11.6924
hsa-miR-16	13.7588	13.5066	12.259	12.6043	11.8076	11.7487
hsa-miR-17-3p	9.41265	8.80136	10.3906	8.77771	8.38133	8.13028
hsa-miR-17-5p	13.9815	13.6542	11.6346	11.6115	12.4263	12.3002
hsa-miR-181a	13.0941	12.8598	11.5465	11.673	11.9479	11.9137
hsa-miR-181a*	9.85106	9.03299	10.5412	10.4202	9.96189	9.91214
hsa-miR-181b	12.0915	12.0202	11.1386	11.1584	10.9338	10.8754
hsa-miR-181c	11.7905	11.648	10.9425	10.566	10.5564	10.4607
hsa-miR-181d	12.2754	12.1172	10.7644	11.0421	11.1177	10.8662
hsa-miR-182	12.1399	12.3077	10.6206	10.743	10.4627	10.4474
hsa-miR-182*	8.7656	3.83153	9.06735	7.7829	9.6547	7.4434
hsa-miR-183	12.2317	11.9792	10.3495	10.4082	10.4627	9.95412
hsa-miR-184	9.22882	8.80136	9.40275	8.94719	9.40023	9.26724
hsa-miR-185	9.22882	11.4109	7.98922	9.53362	7.75905	8.02227
hsa-miR-186	9.41265	9.03299	10.4171	8.05664	9.30058	9.30439
hsa-miR-187	8.06236	8.15241	8.19494	7.7829	7.43915	7.4434
hsa-miR-188	10.081	9.91356	10.5873	10.4438	10.171	9.22882
hsa-miR-18a	10.4504	9.03299	8.28526	7.2855	8.66079	9.22882
hsa-miR-18a*	9.22882	9.03299	10.7152	8.40956	7.89002	7.90287
hsa-miR-191	12.3789	12.1898	10.0837	10.6279	11.2212	11.2195
hsa-miR-191*	9.41265	8.15241	9.68632	9.02388	9.22882	6.98392
hsa-miR-192	11.5577	9.54809	10.4431	9.8742	9.67969	7.4434
hsa-miR-193a	8.7656	9.54809	10.1354	9.19695	9.99959	9.77599
hsa-miR-193b	11.8503	11.4109	10.4171	10.1701	10.6112	10.2435
hsa-miR-195	12.3987	12.154	11.773	8.05664	8.11316	10.4067
hsa-miR-196a	7.50416	8.80136	8.44672	7.42999	9.60297	7.23679
hsa-miR-196b	7.50416	8.15241	8.09677	7.2855	7.61056	7.23679
hsa-miR-197	11.7279	11.2735	10.83	10.1254	10.4128	9.89056
hsa-miR-198	3.38	7.63731	7.41285	6.93258	8.88393	2.80362
hsa-miR-199a	11.4445	8.51788	8.92902	7.7829	7.61056	7.23679
hsa-miR-199a*	3.38	8.51788	7.58678	6.70892	7.23641	8.80776
hsa-miR-370	8.7656	3.83153	6.63075	6.08226	6.21751	6.98392
hsa-miR-371	10.081	9.54809	10.6096	10.512	10.2177	9.5049
hsa-miR-372	8.7656	6.75673	9.43454	7.2855	7.23641	6.19843
hsa-miR-373	8.06236	8.51788	9.89203	9.77756	8.38133	9.10507
hsa-miR-373*	11.9355	11.8477	10.774	10.6772	11.4743	11.353
hsa-miR-374	8.7656	8.15241	7.41285	7.42999	7.23641	7.4434
hsa-miR-375	10.1831	9.80302	10.6423	10.566	10.4505	9.70125
hsa-miR-376a*	8.7656	3.83153	8.09677	7.55924	7.75905	6.65791
hsa-miR-377	6.54992	3.83153	7.58678	6.08226	6.98828	2.80362
hsa-miR-378	9.5748	9.68194	8.77132	8.05664	10.2177	7.61808
hsa-miR-380-3p	8.45841	6.75673	8.36888	6.43518	6.66838	6.19843
hsa-miR-380-5p	3.38	7.63731	7.58678	6.93258	7.75905	6.19843
hsa-miR-381	6.54992	8.15241	7.41285	6.93258	7.23641	5.41294
hsa-miR-382	9.22882	9.03299	8.51954	7.42999	9.79685	9.30439
hsa-miR-383	9.0166	8.80136	7.98922	9.3486	9.79685	10.0143
hsa-miR-409-3p	9.0166	6.75673	8.09677	7.12169	7.61056	6.98392
hsa-miR-409-5p	3.38	6.75673	7.73745	7.12169	7.23641	6.19843
hsa-miR-412	9.0166	9.03299	9.93307	9.81714	9.40023	7.23679
hsa-miR-421	8.7656	8.15241	7.58678	7.12169	9.1521	7.90287
hsa-miR-422a	11.8207	11.3779	9.58128	10.031	9.26528	9.53512
hsa-miR-422b	10.8053	11.4431	9.97266	9.69436	9.79685	9.64853
hsa-miR-423	11.7905	11.5642	10.6845	10.1554	9.70413	9.59324
hsa-miR-424	10.1831	11.5051	11.5514	12.1704	11.8952	11.6745
hsa-miR-425-3p	9.0166	9.03299	10.3906	9.79751	7.23641	7.23679
hsa-miR-425-5p	9.41265	11.648	8.09677	7.12169	9.79685	9.40907
hsa-miR-429	11.8207	9.54809	10.0109	9.6051	9.67969	9.37524
hsa-miR-431	8.7656	8.15241	7.20713	6.70892	5.44674	5.41294
hsa-miR-432	11.4833	9.22882	9.93307	6.93258	9.1521	9.06063
hsa-miR-432*	8.45841	8.51788	8.65244	7.7829	7.43915	6.65791
hsa-miR-433	9.22882	6.75673	7.20713	6.70892	9.30058	5.41294
hsa-miR-448	11.3635	8.15241	9.97266	8.86537	7.43915	6.98392
hsa-miR-449	8.06236	3.83153	7.41285	6.43518	9.84046	9.64853
hsa-miR-449b	7.50416	3.83153	7.20713	6.70892	9.96189	10.1259
hsa-miR-450	7.50416	8.15241	7.73745	7.42999	6.98828	7.61808
hsa-miR-451	8.7656	7.63731	7.20713	7.2855	7.43915	6.65791
hsa-miR-453	9.41265	9.22882	8.09677	7.2855	6.66838	9.34037
hsa-miR-454-3p	11.6283	9.54809	8.28526	9.53362	9.368	7.7694
hsa-miR-454-5p	9.41265	8.51788	9.46545	9.09607	9.19112	6.98392
hsa-miR-455	8.7656	6.75673	9.7824	9.3768	6.66838	9.26724
hsa-miR-483	9.71985	11.3092	10.4558	10.4202	10.171	9.22882
hsa-miR-484	11.7595	11.4745	10.2627	10.1102	9.72804	9.6752
hsa-miR-485-3p	11.3635	8.80136	10.2776	7.67616	7.61056	7.4434
hsa-miR-487a	9.22882	8.15241	9.60847	7.67616	9.06969	9.18905
hsa-miR-487b	13.058	12.542	11.2252	11.0774	10.8246	11.1135
hsa-miR-488	8.45841	3.83153	7.58678	6.43518	6.98828	5.41294
hsa-miR-489	9.0166	3.83153	10.745	11.2032	9.368	9.40907
hsa-miR-490	9.0166	8.15241	7.20713	6.70892	7.43915	6.65791
hsa-miR-491	10.6035	11.4745	10.2009	10.2131	10.438	10.4067
hsa-miR-492	9.5748	9.91356	9.75914	9.43133	10.1868	10.275
hsa-miR-493-5p	8.7656	9.03299	7.41285	7.2855	7.61056	7.23679
hsa-miR-494	15.3449	14.7138	13.3411	13.0629	13.0722	13.2111
hsa-miR-497	3.38	6.75673	10.5294	7.7829	9.52056	7.23679
hsa-miR-498	11.2323	9.91356	10.2627	10.2131	10.3469	10.1607
hsa-miR-500	9.0166	7.63731	9.71112	6.93258	7.43915	6.98392
hsa-miR-501	6.54992	3.83153	9.68632	6.93258	7.23641	5.41294
hsa-miR-502	8.7656	8.51788	7.41285	6.70892	7.23641	6.65791
hsa-miR-503	9.0166	8.15241	9.63502	9.06051	9.6547	9.44192
hsa-miR-504	8.7656	6.75673	7.73745	6.08226	6.98828	6.65791
hsa-miR-505	8.7656	8.15241	10.576	7.55924	9.368	7.4434
hsa-miR-506	3.38	6.75673	9.99195	7.12169	7.43915	8.74963
hsa-miR-508	6.54992	6.75673	6.63075	5.58486	6.21751	5.41294
hsa-miR-511	8.45841	6.75673	7.20713	6.93258	7.23641	5.41294
hsa-miR-512-5p	8.06236	8.51788	8.28526	7.55924	6.98828	7.4434
hsa-miR-515-3p	7.50416	6.75673	9.8052	6.43518	7.43915	5.41294
hsa-miR-516-3p	9.22882	8.15241	7.58678	6.93258	6.66838	6.65791
hsa-miR-517*	8.45841	3.83153	7.20713	6.70892	7.23641	5.41294
hsa-miR-517a/b	7.50416	3.83153	9.46545	6.43518	6.21751	5.41294
hsa-miR-518a	8.06236	6.75673	6.63075	6.08226	5.44674	2.80362
hsa-miR-518b	8.06236	8.51788	7.58678	6.70892	9.02608	7.4434
hsa-miR-518c*	9.0166	8.51788	9.66096	8.98614	6.98828	7.4434
hsa-miR-518d	7.50416	7.63731	7.73745	7.12169	5.44674	5.41294
hsa-miR-518e	8.06236	8.15241	7.58678	7.12169	6.21751	5.41294
hsa-miR-609	8.45841	9.22882	9.58128	9.29017	7.23641	9.01437
hsa-miR-611	8.06236	8.80136	9.75914	9.55791	9.26528	6.98392
hsa-miR-612	8.7656	8.80136	7.41285	7.12169	7.43915	6.98392
hsa-miR-613	6.54992	9.03299	7.58678	7.12169	5.44674	6.65791
hsa-miR-614	6.54992	3.83153	6.95535	6.08226	9.1521	6.19843
hsa-miR-615	8.7656	8.51788	10.0296	7.42999	7.43915	9.40907
hsa-miR-617	8.7656	8.15241	6.63075	6.70892	9.19112	9.44192
hsa-miR-620	7.50416	6.75673	6.63075	6.70892	6.21751	6.19843
hsa-miR-621	7.50416	3.83153	7.20713	6.08226	5.44674	5.41294
hsa-miR-623	9.5748	9.68194	9.93307	8.94719	7.61056	7.23679
hsa-miR-628	8.45841	8.51788	6.63075	6.43518	7.23641	6.19843
hsa-miR-629	7.50416	8.51788	9.26582	6.93258	9.19112	2.80362
hsa-miR-631	9.0166	9.22882	7.73745	7.12169	7.23641	6.19843
hsa-miR-634	11.9355	12.0402	10.1354	10.2949	10.3869	10.108
hsa-miR-636	9.0166	9.54809	9.49554	9.02388	9.02608	7.61808
hsa-miR-637	9.97084	11.2735	9.82754	9.16424	9.77438	9.53512
hsa-miR-638	12.4937	12.2915	11.5845	11.6205	12.0952	12.1081
hsa-miR-639	9.5748	8.80136	10.1012	7.2855	7.23641	8.91576
hsa-miR-640	11.7595	8.80136	6.95535	6.43518	6.21751	6.19843
hsa-miR-642	8.7656	9.22882	7.87034	9.16424	7.23641	6.98392
hsa-miR-643	7.50416	3.83153	5.39116	4.73454	5.44674	2.80362
hsa-miR-644	8.06236	3.83153	5.39116	5.58486	6.21751	5.41294
hsa-miR-646	8.7656	7.63731	6.17325	4.73454	6.21751	2.80362
hsa-miR-647	9.0166	8.15241	9.22882	9.69436	7.23641	9.30439
hsa-miR-648	12.2093	3.83153	9.22882	7.12169	6.66838	6.98392
hsa-miR-650	9.71985	9.03299	7.20713	7.42999	8.00718	9.22882
hsa-miR-651	7.50416	3.83153	5.39116	4.73454	5.44674	6.19843
hsa-miR-652	8.45841	3.83153	7.41285	6.43518	6.66838	6.65791
hsa-miR-653	3.38	6.75673	7.20713	6.43518	6.98828	7.23679
hsa-miR-654	8.06236	9.22882	9.46545	6.43518	8.98069	7.61808
hsa-miR-657	8.45841	8.80136	7.20713	6.08226	5.44674	5.41294
hsa-miR-658	8.7656	9.39846	9.15097	7.12169	9.11166	9.26724
hsa-miR-660	8.45841	8.51788	6.63075	6.70892	9.06969	7.23679
hsa-miR-661	9.85106	8.51788	9.46545	9.22882	7.43915	9.01437
hsa-miR-662	8.45841	8.80136	10.1848	6.93258	6.66838	6.19843
hsa-miR-663	9.85106	11.3779	7.58678	7.67616	8.00718	7.7694
hsa-miR-668	8.06236	9.68194	9.71112	9.13063	9.52056	9.44192
hsa-miR-671	9.41265	9.80302	9.89203	9.91083	10.1388	9.72672
hsa-miR-675	11.6955	11.6206	10.0296	9.94639	10.8847	10.79
hsa-miR-7	8.45841	8.15241	6.63075	6.08226	7.23641	6.65791
hsa-miR-758	8.7656	7.63731	6.63075	6.08226	5.44674	6.19843
hsa-miR-765	9.85106	13.9858	11.6912	8.13582	11.2517	8.55489
hsa-miR-766	8.45841	9.22882	10.2322	9.3768	9.75146	9.82322
hsa-miR-767-3p	11.6623	8.80136	6.63075	6.43518	6.21751	6.19843
hsa-miR-767-5p	8.06236	6.75673	6.95535	4.73454	5.44674	5.41294
hsa-miR-768-3p	13.4571	12.9306	11.9879	12.4182	11.7554	11.8064
hsa-miR-768-5p	14.7094	13.6542	11.9879	12.2693	11.9284	11.6879
hsa-miR-769-3p	9.71985	9.39846	9.40275	9.75728	9.40023	9.01437
hsa-miR-769-5p	8.45841	9.39846	9.60847	6.70892	6.98828	8.96614
hsa-miR-770-5p	8.45841	9.22882	7.20713	6.70892	6.98828	7.23679
hsa-miR-801	9.22882	9.03299	7.87034	6.43518	7.61056	6.65791
hsa-miR-802	8.06236	3.83153	5.39116	4.73454	6.21751	5.41294
hsa-miR-92	11.9628	12.1172	10.5529	9.94639	10.4988	10.6202
hsa-miR-92b	9.41265	9.54809	9.66096	9.58173	9.368	8.02227
hsa-miR-93	13.5875	13.2738	11.3233	11.463	12.174	12.1768
hsa-miR-95	7.50416	3.83153	6.95535	6.08226	7.23641	8.91576
hsa-miR-96	9.5748	10.0152	10.1012	9.98095	9.19112	9.34037
hsa-miR-98	12.6166	12.8388	11.6212	11.979	11.9951	11.6609
hsa-miR-99b	11.7905	11.5051	10.2627	10.4669	10.3055	10.3354
hsa-miR-199b	10.6741	11.7009	11.3523	10.9136	11.1962	11.0682
hsa-miR-19a	10.3669	10.279	9.73538	9.3768	9.70413	10.0715
hsa-miR-19b	12.0415	11.7517	10.576	10.241	10.0714	10.2593
hsa-miR-200a	13.5708	12.8804	12.2119	12.5634	11.6387	11.6609
hsa-miR-200a*	11.7279	10.279	11.1727	10.6076	10.2477	10.6651
hsa-miR-200b	13.8509	13.4023	11.6869	12.2098	12.0012	11.8224
hsa-miR-200c	13.5875	12.9978	11.3115	11.8185	11.8952	11.7144
hsa-miR-202	12.4183	12.3856	9.73538	9.25988	9.75146	9.93333
hsa-miR-202*	11.6623	9.80302	11.2996	11.0982	10.8334	10.8382
hsa-miR-203	14.1178	13.5914	11.4718	11.7276	12.2302	11.9064
hsa-miR-204	11.5577	11.5051	11.3233	11.2404	11.2274	11.3226
hsa-miR-205	12.6166	12.3237	11.4298	11.4528	10.8931	11.2195
hsa-miR-206	10.1831	10.0152	10.5054	9.58173	10.5337	10.4067
hsa-miR-208	9.41265	9.39846	9.26582	7.55924	9.43156	9.14784
hsa-miR-20a	13.251	13.1639	11.0818	11.3787	11.6597	11.3409
hsa-miR-20b	13.1176	12.9007	11.0523	10.5554	10.9177	11.1209
hsa-miR-21	17.3424	16.9225	14.4532	14.8295	14.7549	15.0235
hsa-miR-210	11.8793	10.197	10.8209	10.6478	10.7704	10.5247
hsa-miR-211	9.97084	9.91356	11.0818	11.4269	11.2577	11.4114
hsa-miR-212	11.0353	11.5642	11.1659	11.0204	11.1899	11.359
hsa-miR-214	9.71985	9.80302	10.9175	10.3339	10.2177	10.3354
hsa-miR-215	8.7656	9.80302	7.98922	10.3339	9.86164	9.62122
hsa-miR-216	9.0166	9.80302	10.3355	10.7701	11.1445	11.0527
hsa-miR-217	9.22882	9.54809	7.87034	8.13582	9.67969	9.56455
hsa-miR-218	10.1831	10.279	10.1521	10.7611	11.1379	10.7801
hsa-miR-219	11.521	11.4745	10.4932	10.5447	10.4749	10.108
hsa-miR-22	11.7279	9.54809	9.73538	10.321	9.49168	9.70125
hsa-miR-220	11.7279	11.2735	10.6948	10.743	10.7704	10.8845
hsa-miR-221	13.898	13.9641	9.30164	10.9056	10.6324	10.7083
hsa-miR-222	13.7515	13.5129	11.4136	10.7879	10.6112	10.6316
hsa-miR-223	11.6623	11.4431	9.87094	9.19695	9.19112	9.53512
hsa-miR-224	9.22882	9.91356	7.73745	8.63322	8.59723	9.5049
hsa-miR-23a	13.969	13.9815	11.9378	12.346	12.8645	12.6771
hsa-miR-23b	14.1785	14.1841	11.9378	12.6477	13.0183	12.7786
hsa-miR-24	12.5826	12.5815	10.9425	11.3173	11.7855	11.7487
hsa-miR-25	12.8898	12.8281	11.2058	11.6816	11.6513	11.71
hsa-miR-26a	13.1176	13.1052	11.9747	12.1704	11.7283	11.499
hsa-miR-26b	12.9438	12.8493	11.089	11.3623	11.2335	10.8382
hsa-miR-27a	11.8793	11.6206	11.2187	10.9833	11.3102	11.15
hsa-miR-27b	11.8503	11.5642	10.857	11.1584	10.4505	10.7998
hsa-miR-28	10.7413	11.4745	9.97266	10.2271	10.6219	10.434
hsa-miR-296	9.5748	10.4287	9.93307	10.2949	9.49168	9.34037
hsa-miR-299-3p	9.0166	9.39846	7.98922	8.05664	8.00718	8.02227
hsa-miR-299-5p	10.6035	11.3779	10.5294	10.6772	9.88243	10.4474
hsa-miR-29a	13.8847	13.3108	12.1571	12.1875	11.7086	11.619
hsa-miR-29b	15.1726	14.5094	12.8831	13.0006	12.5563	12.3634
hsa-miR-29c	12.7293	12.5684	11.7886	11.2281	11.3979	10.4067
hsa-miR-301	11.8207	11.7009	10.7351	11.0634	10.996	10.9462
hsa-miR-302a	8.45841	11.5927	10.3069	10.6279	8.77795	10.6087
hsa-miR-302a*	8.06236	11.2735	7.58678	7.7829	8.11316	8.40357
hsa-miR-302b	8.7656	8.51788	7.41285	9.92874	8.45805	9.37524
hsa-miR-302b*	8.7656	9.68194	7.58678	7.97201	8.38133	8.40357
hsa-miR-302c	9.5748	9.39846	7.20713	9.02388	9.57617	10.676
hsa-miR-302c*	9.97084	11.1987	9.60847	10.9682	10.7035	11.0369
hsa-miR-302d	9.41265	9.22882	9.40275	10.6577	8.98069	10.7499
hsa-miR-30a-3p	8.7656	8.80136	7.73745	10.8141	8.8322	8.74963
hsa-miR-30a-5p	10.3669	12.0402	7.98922	10.5009	10.3333	10.7188
hsa-miR-30b	12.7138	12.3394	10.9829	11.7069	11.3873	11.4227
hsa-miR-30c	12.775	12.4873	11.2058	11.2999	11.0405	11.2329
hsa-miR-30d	11.9628	11.648	10.793	10.2547	10.6532	10.7701
hsa-miR-30e-3p	8.7656	9.68194	8.09677	10.5554	8.29892	10.5971
hsa-miR-30e-5p	9.0166	8.51788	6.17325	6.93258	6.66838	7.7694
hsa-miR-31	12.0415	11.7266	6.63075	7.42999	8.00718	8.13028
hsa-miR-32	10.1831	10.0152	9.43454	7.97201	8.29892	8.22888
hsa-miR-320	14.2924	13.9197	11.5514	11.6249	11.2637	11.2329
hsa-miR-323	9.97084	9.68194	9.40275	10.587	10.6112	11.0759
hsa-miR-324-3p	9.85106	9.54809	9.46545	11.0277	10.7611	11.1783
hsa-miR-324-5p	11.6283	11.7764	9.68632	10.6675	10.8334	10.9113
hsa-miR-325	9.0166	9.39846	7.87034	9.98095	8.00718	9.47385
hsa-miR-326	9.71985	9.91356	9.15097	10.9056	10.9808	11.2396
hsa-miR-328	9.41265	10.1094	7.73745	10.9682	11.0478	11.2262
hsa-miR-329	8.7656	8.15241	7.73745	10.0791	10.6324	10.4607
hsa-miR-33	8.7656	6.75673	6.95535	7.97201	7.23641	8.48175
hsa-miR-330	8.06236	7.63731	9.0231	8.98614	8.77795	9.01437
hsa-miR-331	11.6623	11.4109	10.1185	11.3678	10.8421	10.5494
hsa-miR-335	11.8207	11.5051	10.1354	9.91083	9.81887	9.5049
hsa-miR-337	9.85106	9.68194	9.40275	9.62803	10.2913	10.4204
hsa-miR-338	7.50416	8.80136	9.55342	8.21019	7.43915	7.7694
hsa-miR-339	10.1831	9.80302	9.55342	10.4438	9.77438	11.0048
hsa-miR-33b	8.7656	9.03299	6.63075	9.58173	7.61056	8.31959
hsa-miR-340	9.85106	9.39846	9.15097	10.308	9.9809	10.3354
hsa-miR-342	11.8793	11.4745	10.1012	10.8054	10.3869	10.2904
hsa-miR-345	9.97084	9.91356	8.28526	11.0563	10.7422	10.9717
hsa-miR-346	9.85106	10.0152	9.0231	10.6076	10.9497	11.0527
hsa-miR-34a	12.4565	9.39846	7.98922	10.6279	10.8847	10.676
hsa-miR-34b	9.5748	8.51788	9.30164	9.50884	7.89002	8.40357
hsa-miR-34c	7.50416	7.63731	7.41285	6.93258	7.23641	6.98392
hsa-miR-361	11.4046	11.535	9.55342	10.4082	9.6547	9.86855
hsa-miR-362	8.7656	6.75673	7.73745	7.67616	8.8322	8.96614
hsa-miR-363	11.8503	11.8006	9.19057	6.70892	7.43915	7.4434
hsa-miR-363*	11.7905	11.9368	10.2627	10.5554	10.6532	10.8845
hsa-miR-365	12.775	13.0966	10.4039	10.8141	11.6085	11.6968
hsa-miR-369-5p	9.0166	9.03299	8.71345	9.50884	7.75905	7.90287
hsa-miR-518f*/526a	9.41265	8.51788	7.20713	10.1254	8.11316	9.26724
hsa-miR-519b	9.0166	7.63731	2.79309	8.90696	7.61056	7.61808
hsa-miR-519d	8.45841	11.5927	8.97704	8.82233	9.1521	9.37524
hsa-miR-519e	6.54992	7.63731	6.63075	6.08226	7.23641	9.47385
hsa-miR-519e*	11.521	9.68194	7.41285	9.96379	9.368	10.0337
hsa-miR-520a	9.22882	8.51788	5.39116	9.83646	8.00718	8.13028
hsa-miR-520a*	9.71985	9.54809	9.37004	10.0948	8.00718	9.5049
hsa-miR-520b/c/f	7.50416	8.15241	6.63075	7.67616	6.98828	6.98392
hsa-miR-520d	8.45841	8.51788	7.20713	7.55924	7.89002	8.02227
hsa-miR-520d*	9.0166	9.39846	7.41285	7.7829	9.06969	7.61808
hsa-miR-520e	9.41265	7.63731	7.41285	7.12169	7.89002	7.4434
hsa-miR-520g/h	7.50416	11.2735	9.26582	7.42999	7.23641	7.4434
hsa-miR-521	8.7656	8.51788	6.95535	8.82233	9.368	7.4434
hsa-miR-523	8.7656	6.75673	6.95535	7.55924	6.98828	7.61808
hsa-miR-524	9.71985	9.39846	6.95535	7.2855	7.61056	7.61808
hsa-miR-524*	8.45841	11.5927	8.77132	8.98614	7.75905	7.23679
hsa-miR-525	9.97084	9.39846	7.58678	9.94639	10.1388	9.44192
hsa-miR-525*	8.7656	8.15241	6.63075	5.58486	7.23641	7.23679
hsa-miR-526b	6.54992	7.63731	6.95535	8.94719	7.43915	7.61808
hsa-miR-526c	9.22882	8.80136	7.20713	6.93258	7.89002	7.90287
hsa-miR-527	8.06236	9.03299	6.63075	7.7829	7.75905	8.55489
hsa-miR-532	9.71985	8.15241	9.30164	9.69436	9.79685	9.30439
hsa-miR-539	9.41265	9.03299	9.52485	9.77756	9.60297	9.37524
hsa-miR-542-5p	9.41265	11.344	9.22882	9.31973	7.89002	8.13028
hsa-miR-544	8.06236	8.51788	5.39116	7.2855	6.21751	7.23679
hsa-miR-545	6.54992	8.15241	6.63075	8.98614	7.89002	7.23679
hsa-miR-548b	8.7656	8.15241	2.79309	7.2855	7.23641	8.02227
hsa-miR-548d	8.7656	6.75673	5.39116	6.93258	6.66838	7.4434
hsa-miR-549	8.45841	3.83153	2.79309	6.70892	9.57617	7.23679
hsa-miR-550	10.4504	9.54809	9.10994	8.6833	8.11316	10.275
hsa-miR-551a	9.41265	9.03299	7.58678	9.40437	9.54872	10.1434
hsa-miR-551b	9.22882	8.51788	6.63075	9.50884	7.61056	7.61808
hsa-miR-554	6.54992	11.4109	6.17325	9.40437	7.23641	9.5049
hsa-miR-557	11.6955	10.279	9.22882	9.98095	10.7704	10.6651
hsa-miR-560	9.71985	10.197	7.41285	10.3961	10.3737	10.9025
hsa-miR-562	6.54992	3.83153	6.63075	6.70892	6.98828	6.98392
hsa-miR-563	8.7656	8.15241	6.95535	7.7829	8.20992	10.275
hsa-miR-564	9.97084	9.80302	6.63075	9.89265	9.75146	8.02227
hsa-miR-565	11.6623	11.9582	10.2627	10.8731	10.4128	10.7801
hsa-miR-566	9.5748	9.68194	7.20713	9.58173	8.66079	10.3354
hsa-miR-572	9.5748	9.22882	9.22882	9.73666	10.2177	10.0527
hsa-miR-574	12.3177	12.5944	11.0671	10.4669	11.1577	11.15
hsa-miR-576	9.22882	3.83153	7.20713	6.70892	6.66838	7.4434
hsa-miR-578	8.7656	8.15241	6.95535	7.2855	7.23641	7.4434
hsa-miR-581	8.7656	9.68194	6.63075	7.42999	6.98828	7.23679
hsa-miR-582	8.06236	7.63731	6.17325	7.2855	6.21751	6.19843
hsa-miR-583	9.71985	6.75673	6.95535	6.08226	7.43915	7.23679
hsa-miR-584	9.97084	11.4745	9.63502	9.58173	9.57617	9.59324
hsa-miR-585	8.45841	8.80136	6.63075	6.70892	6.66838	7.23679
hsa-miR-586	8.45841	8.15241	6.95535	8.82233	9.22882	6.65791
hsa-miR-587	9.0166	3.83153	2.79309	4.73454	7.23641	6.19843
hsa-miR-590	11.6283	11.344	10.1185	9.43133	9.92287	9.5049
hsa-miR-591	7.50416	6.75673	6.17325	5.58486	6.98828	6.65791
hsa-miR-592	7.50416	6.75673	6.63075	6.43518	6.66838	6.65791
hsa-miR-593	8.06236	7.63731	7.41285	7.12169	9.1521	7.23679
hsa-miR-595	9.22882	11.7009	9.7824	9.06051	9.88243	9.89056
hsa-miR-596	9.85106	11.9151	9.15097	9.31973	10.1223	9.53512
hsa-miR-597	9.22882	8.80136	5.39116	9.40437	7.23641	9.89056
hsa-miR-598	8.45841	8.51788	6.63075	7.2855	7.23641	7.23679
hsa-miR-600	7.50416	3.83153	6.17325	6.08226	6.66838	6.19843
hsa-miR-601	8.45841	10.1094	9.19057	8.98614	9.60297	9.40907
hsa-miR-602	9.0166	11.7266	8.87886	7.97201	9.67969	9.75162
hsa-miR-603	7.50416	8.80136	9.10994	9.40437	9.19112	9.6752
hsa-miR-604	7.50416	9.03299	6.95535	6.08226	6.98828	6.98392
hsa-miR-605	9.22882	9.22882	7.41285	8.82233	9.26528	7.90287
hsa-miR-608	11.7595	9.03299	7.87034	8.90696	9.49168	9.53512
hsa-let-7a	14.9635	14.8003	13.0589	13.4169	13.0593	12.8416
hsa-let-7b	13.6444	13.9015	12.3018	12.6477	12.1366	12.0184
hsa-let-7c	13.95	13.8783	11.8418	12.4973	12.2573	12.2194
hsa-let-7d	14.7349	14.4483	12.3572	13.1353	12.8067	12.7854
hsa-let-7e	14.3555	14.0196	12.0232	12.6914	12.0753	12.1264
hsa-let-7f	15.5288	15.3002	13.2836	13.7494	13.4518	13.5001
hsa-let-7g	12.9957	13.5066	11.931	11.9621	11.4494	11.5251
hsa-let-7i	12.2317	12.1357	11.3973	11.6338	10.9258	11.0986
hsa-miR-1	8.45841	9.22882	10.2776	9.43133	9.368	9.26724
hsa-miR-100	11.5935	10.0152	11.1105	11.6426	10.7796	11.0369
hsa-miR-101	11.9895	11.9151	10.8117	10.4784	10.5106	10.5371
hsa-miR-103	14.676	14.2727	12.5392	12.9562	12.7251	12.4757
hsa-miR-105	11.5935	9.68194	10.8209	10.4202	10.9497	10.275
hsa-miR-106a	14.4694	14.3361	11.8306	12.0629	12.4833	12.4441
hsa-miR-106b	12.9569	13.2738	11.2692	11.2999	11.7668	11.6835
hsa-miR-107	14.6301	14.6183	12.68	12.8816	12.4449	12.6079
hsa-miR-10a	9.41265	9.80302	10.8024	9.91083	10.277	10.8845
hsa-miR-10b	9.5748	9.22882	7.98922	10.4321	10.0886	10.7499
hsa-miR-122a	9.41265	8.80136	8.19494	9.69436	10.0538	9.89056
hsa-miR-124a	8.7656	9.54809	10.975	10.6868	10.723	10.5247
hsa-miR-125a	13.2296	13.7559	12.0105	12.4573	12.0753	12.2054
hsa-miR-125b	12.2754	12.4447	11.6654	11.979	11.3658	11.6609
hsa-miR-126	11.521	11.344	11.0448	10.566	9.57617	9.72672
hsa-miR-126*	9.71985	9.22882	7.98922	10.2547	10.277	10.1259
hsa-miR-127	9.5748	9.54809	10.5529	10.2949	10.2328	10.1778
hsa-miR-128a	11.5935	11.535	10.745	9.83646	10.0538	10.8095
hsa-miR-128b	11.6283	11.5642	10.5412	10.031	10.3469	10.2274
hsa-miR-129	9.0166	8.51788	8.28526	10.321	10.6936	10.6869
hsa-miR-130a	9.0166	8.51788	6.63075	8.05664	8.29892	9.30439
hsa-miR-130b	11.6283	9.68194	9.71112	9.31973	9.52056	9.40907
hsa-miR-132	8.45841	9.54809	8.19494	10.0633	10.5676	9.89056
hsa-miR-133a	9.97084	9.22882	10.3771	10.9295	10.9808	8.48175
hsa-miR-133b	8.7656	7.63731	8.65244	8.34663	9.02608	8.86305
hsa-miR-134	9.41265	8.80136	6.63075	10.5009	8.88393	9.6752
hsa-miR-135a	8.7656	9.22882	9.33636	10.0948	9.54872	10.5735
hsa-miR-135b	9.22882	9.68194	7.41285	10.5554	10.4627	10.7083
hsa-miR-136	8.7656	9.39846	7.73745	10.3839	9.3348	9.30439
hsa-miR-137	8.45841	3.83153	6.95535	9.69436	7.43915	10.0715
hsa-miR-138	6.54992	7.63731	6.95535	9.22882	9.49168	9.47385
hsa-miR-139	8.45841	9.68194	7.20713	10.0791	10.5564	10.7293
hsa-miR-140	9.41265	9.03299	7.41285	10.4082	8.52982	9.93333
hsa-miR-141	12.1399	11.9998	11.3581	10.6868	10.3333	10.0143
hsa-miR-142-3p	8.06236	8.80136	7.58678	10.4669	10.3333	9.70125
hsa-miR-142-5p	9.0166	8.15241	6.95535	8.98614	9.1521	9.22882
hsa-miR-143	8.7656	9.39846	6.63075	8.21019	9.40023	9.64853
hsa-miR-144	8.45841	3.83153	7.20713	8.90696	7.23641	9.26724
hsa-miR-145	9.41265	9.03299	9.46545	10.9682	10.9258	10.9113
hsa-miR-146a	8.06236	8.15241	6.63075	8.05664	8.29892	9.95412
hsa-miR-146b	8.7656	8.51788	6.63075	7.67616	8.00718	9.14784
hsa-miR-147	8.45841	7.63731	6.63075	9.77756	9.30058	9.64853
hsa-miR-148a	9.71985	9.54809	10.3906	10.2547	8.93336	10.3354
hsa-miR-148b	9.0166	11.535	10.0479	10.308	9.77438	9.95412
hsa-miR-149	11.5935	9.03299	9.33636	10.8054	11.0332	10.8476
hsa-miR-150	9.41265	9.80302	8.19494	10.743	10.723	10.7083
hsa-miR-151	8.7656	9.39846	9.33636	10.1701	9.40023	9.70125
hsa-miR-152	8.06236	9.03299	7.41285	10.3339	8.11316	9.6752
hsa-miR-153	8.06236	3.83153	6.63075	9.02388	7.43915	9.30439
hsa-miR-154	11.521	9.39846	6.63075	11.0277	11.0903	11.0448
hsa-miR-154*	8.45841	8.80136	6.17325	9.98095	6.66838	7.7694
hsa-miR-155	6.54992	7.63731	6.63075	10.031	6.98828	9.26724
hsa-miR-15a	11.9895	11.7266	8.09677	10.512	10.6005	9.06063
hsa-miR-15b	13.4752	13.2738	11.186	12.2667	11.4291	11.5251
hsa-miR-16	13.9877	13.2433	12.2565	12.4527	11.793	11.679
hsa-miR-17-3p	9.5748	9.22882	9.33636	8.34663	8.45805	8.22888
hsa-miR-17-5p	14.3791	13.714	11.9911	11.4981	12.3902	12.1883
hsa-miR-181a	12.9829	12.7511	11.4351	11.508	11.935	11.7862
hsa-miR-181a*	9.41265	9.80302	7.58678	10.8054	10.3195	10.434
hsa-miR-181b	12.1865	11.9582	8.44672	10.9056	10.8931	10.98
hsa-miR-181c	11.8503	11.6206	10.2776	10.743	11.215	10.9633
hsa-miR-181d	12.8478	12.515	10.1354	10.7152	10.7327	10.9883
hsa-miR-182	12.7293	12.4447	10.5412	10.9833	10.3055	10.3354
hsa-miR-182*	3.38	8.80136	7.41285	7.55924	8.11316	9.22882
hsa-miR-183	12.3177	12.0402	10.1354	10.3466	10.036	10.2593
hsa-miR-184	9.22882	8.80136	7.58678	8.73141	9.1521	9.18905
hsa-miR-185	8.06236	9.54809	7.58678	7.88109	7.61056	9.34037
hsa-miR-186	9.71985	11.4109	9.15097	8.94719	9.62914	9.37524
hsa-miR-187	9.0166	8.80136	7.73745	10.9528	7.89002	8.74963
hsa-miR-188	9.41265	9.80302	7.41285	10.3961	8.38133	10.8095
hsa-miR-189	9.22882	9.03299	6.95535	7.88109	7.75905	8.22888
hsa-miR-18a	8.7656	9.22882	9.37004	7.67616	9.75146	9.59324
hsa-miR-18a*	11.7905	9.22882	6.63075	10.3592	10.4749	10.8476
hsa-miR-18b	8.06236	8.15241	6.63075	7.2855	7.75905	8.02227
hsa-miR-190	8.06236	8.80136	5.39116	7.2855	6.98828	7.23679
hsa-miR-191	12.2537	12.3077	10.2776	10.3961	10.996	10.9883
hsa-miR-191*	9.71985	3.83153	9.26582	7.88109	10.4627	8.22888
hsa-miR-192	9.5748	9.68194	7.87034	10.4554	9.43156	9.59324
hsa-miR-193a	11.4445	9.22882	9.7824	9.55791	9.88243	10.0715
hsa-miR-193b	11.7905	11.648	10.066	10.2682	10.9095	10.3787
hsa-miR-194	8.06236	7.63731	9.49554	8.73141	9.3348	6.98392
hsa-miR-195	13.1635	13.0615	11.8855	11.5608	11.1109	11.1135
hsa-miR-196a	3.38	8.51788	6.95535	7.42999	9.30058	7.7694
hsa-miR-196b	6.54992	6.75673	6.95535	7.7829	7.89002	8.13028
hsa-miR-197	9.97084	11.3779	10.2475	10.9682	10.6005	10.8662
hsa-miR-198	3.38	8.15241	6.95535	7.7829	6.66838	9.18905
hsa-miR-199a	3.38	9.54809	7.20713	10.5009	9.99959	10.5735
hsa-miR-199a*	7.50416	8.15241	6.63075	7.7829	7.43915	7.7694
hsa-miR-370	8.7656	3.83153	6.63075	6.08226	5.44674	7.23679
hsa-miR-371	9.85106	9.22882	8.92902	8.13582	10.8158	10.6087
hsa-miR-372	7.50416	3.83153	6.63075	6.93258	7.43915	7.61808
hsa-miR-373	9.0166	8.15241	7.73745	10.2271	10.018	9.91214
hsa-miR-373*	12.0915	11.9151	10.1354	10.3716	11.1962	11.2786
hsa-miR-374	9.0166	6.75673	9.52485	9.3768	10.036	9.93333
hsa-miR-375	10.081	11.5051	9.49554	10.7521	10.7035	10.5615
hsa-miR-376a*	7.50416	9.39846	6.17325	7.12169	7.43915	5.41294
hsa-miR-377	3.38	6.75673	2.79309	6.43518	6.66838	6.65791
hsa-miR-378	9.22882	9.80302	7.98922	10.5339	10.171	10.2593
hsa-miR-379	7.50416	7.63731	6.17325	6.08226	2.8863	5.41294
hsa-miR-380-3p	6.54992	8.15241	9.15097	9.67265	7.23641	7.4434
hsa-miR-381	7.50416	7.63731	6.63075	7.55924	6.66838	7.23679
hsa-miR-382	9.5748	9.39846	7.20713	7.7829	8.00718	9.75162
hsa-miR-383	8.45841	7.63731	9.26582	7.55924	9.75146	8.62359
hsa-miR-409-3p	8.45841	9.22882	9.26582	7.42999	7.43915	7.90287
hsa-miR-409-5p	6.54992	8.51788	7.41285	8.77771	7.61056	6.98392
hsa-miR-411	8.45841	3.83153	6.63075	7.2855	6.66838	6.98392
hsa-miR-412	11.2774	9.39846	9.55342	10.031	9.26528	8.13028
hsa-miR-421	9.0166	9.03299	7.20713	9.22882	9.1521	9.34037
hsa-miR-422a	9.85106	11.6747	9.26582	9.25988	9.40023	11.0682
hsa-miR-422b	11.7595	11.7009	9.15097	9.65054	9.60297	9.34037
hsa-miR-423	11.5935	11.648	9.60847	10.4321	10.2477	9.91214
hsa-miR-424	12.1159	11.9151	11.5222	11.7276	11.668	11.8803
hsa-miR-425-3p	9.41265	11.535	6.95535	10.0633	9.46202	9.97454
hsa-miR-425-5p	11.2323	9.68194	9.63502	9.02388	9.46202	9.53512
hsa-miR-429	9.85106	8.80136	7.87034	9.67265	9.11166	9.18905
hsa-miR-431	8.45841	6.75673	6.63075	7.12169	7.23641	9.40907
hsa-miR-432	8.7656	9.03299	5.39116	7.67616	7.75905	9.06063
hsa-miR-432*	8.7656	8.80136	6.63075	10.1846	8.00718	8.55489
hsa-miR-433	9.0166	9.03299	6.63075	7.42999	6.66838	7.90287
hsa-miR-448	3.38	8.80136	8.92902	8.98614	8.93336	9.37524
hsa-miR-449	8.45841	7.63731	9.43454	9.6051	9.79685	10.108
hsa-miR-449b	8.06236	9.03299	7.20713	6.43518	9.88243	9.91214
hsa-miR-450	8.06236	7.63731	9.06735	9.81714	9.57617	9.22882
hsa-miR-452*	9.0166	3.83153	6.63075	6.43518	6.66838	7.61808
hsa-miR-453	9.85106	8.80136	7.20713	9.55791	9.84046	10.108
hsa-miR-454-3p	9.41265	8.80136	9.26582	9.13063	9.11166	9.18905
hsa-miR-454-5p	8.7656	9.03299	6.63075	9.92874	7.43915	10.5122
hsa-miR-455	8.06236	7.63731	7.20713	7.67616	7.23641	6.98392
hsa-miR-483	11.4445	11.5927	9.33636	10.4438	9.92287	10.1434
hsa-miR-484	11.7905	11.6206	9.22882	10.1405	9.77438	9.79985
hsa-miR-485-3p	9.41265	9.80302	10.5412	10.5973	9.6547	10.1607
hsa-miR-486	8.06236	6.75673	8.87886	8.77771	7.61056	7.4434
hsa-miR-487b	12.5997	12.154	10.892	10.8482	10.6219	10.8095
hsa-miR-488	3.38	7.63731	7.73745	9.02388	6.98828	6.65791
hsa-miR-489	11.7279	11.1987	10.774	10.9295	9.19112	9.37524
hsa-miR-490	3.38	8.80136	6.63075	6.70892	7.43915	7.23679
hsa-miR-491	9.22882	11.6206	10.2475	9.79751	10.3333	10.3206
hsa-miR-492	11.4046	9.39846	9.71112	9.25988	10.036	8.48175
hsa-miR-493-3p	9.0166	8.15241	5.39116	7.12169	6.66838	6.98392
hsa-miR-493-5p	7.50416	9.03299	9.10994	9.09607	7.43915	7.61808
hsa-miR-494	14.1512	14.3619	12.6765	12.5147	12.3348	12.5593
hsa-miR-495	7.50416	6.75673	9.66096	7.12169	7.89002	6.98392
hsa-miR-496	8.7656	3.83153	2.79309	9.19695	6.66838	6.98392
hsa-miR-497	8.45841	8.80136	8.19494	10.321	9.26528	8.02227
hsa-miR-498	11.6283	9.39846	8.09677	10.4897	10.0538	10.7083
hsa-miR-500	8.06236	6.75673	6.95535	6.70892	7.23641	6.98392
hsa-miR-501	8.7656	3.83153	7.87034	8.77771	6.98828	6.98392
hsa-miR-502	9.0166	6.75673	6.63075	6.93258	6.66838	6.98392
hsa-miR-503	8.7656	8.80136	9.19057	9.02388	9.40023	9.44192
hsa-miR-504	8.06236	8.80136	6.17325	7.67616	7.23641	9.06063
hsa-miR-505	8.7656	9.22882	6.63075	7.12169	7.61056	7.4434
hsa-miR-506	8.45841	8.80136	7.87034	6.43518	6.21751	6.65791
hsa-miR-508	9.0166	3.83153	6.95535	5.58486	6.66838	7.23679
hsa-miR-511	8.7656	9.22882	7.20713	7.7829	9.3348	7.23679
hsa-miR-512-3p	9.0166	3.83153	5.39116	6.43518	6.21751	2.80362
hsa-miR-512-5p	9.0166	9.22882	7.20713	9.53362	8.29892	7.7694
hsa-miR-513	7.50416	3.83153	6.63075	7.55924	9.30058	7.23679
hsa-miR-515-3p	8.7656	6.75673	2.79309	7.42999	7.23641	7.61808
hsa-miR-515-5p	8.45841	8.15241	7.98922	6.43518	5.44674	7.4434
hsa-miR-516-3p	7.50416	8.15241	6.17325	6.70892	6.21751	6.98392
hsa-miR-517*	9.5748	11.2735	9.22882	8.63322	7.23641	6.65791
hsa-miR-517a/b	8.45841	8.15241	5.39116	8.46941	6.98828	9.22882
hsa-miR-517c	8.06236	8.15241	6.63075	6.70892	5.44674	6.65791
hsa-miR-518a	8.45841	8.15241	6.17325	6.08226	6.66838	5.41294
hsa-miR-518b	8.06236	8.80136	7.58678	7.42999	7.23641	6.98392
hsa-miR-518c	7.50416	7.63731	6.63075	6.08226	6.66838	5.41294
hsa-miR-518c*	9.71985	9.22882	9.26582	8.6833	8.8322	9.18905
hsa-miR-518d	3.38	8.80136	6.63075	8.98614	6.98828	5.41294
hsa-miR-609	9.41265	9.54809	6.95535	9.65054	9.19112	7.4434
hsa-miR-611	3.38	9.22882	7.20713	8.90696	9.43156	7.4434
hsa-miR-612	7.50416	9.39846	7.98922	9.77756	10.1223	9.9946
hsa-miR-613	9.0166	11.3092	6.95535	8.98614	7.89002	10.1259
hsa-miR-614	7.50416	9.39846	6.17325	8.82233	5.44674	6.98392
hsa-miR-615	8.7656	9.03299	9.22882	9.77756	7.89002	10.1778
hsa-miR-617	8.06236	9.03299	9.43454	8.77771	9.22882	9.5049
hsa-miR-618	6.54992	6.75673	6.17325	6.43518	6.66838	6.65791
hsa-miR-619	8.7656	9.22882	9.58128	9.06051	6.66838	7.23679
hsa-miR-621	8.7656	8.15241	6.17325	6.93258	6.21751	6.19843
hsa-miR-622	8.06236	8.15241	6.95535	5.58486	6.66838	6.65791
hsa-miR-623	8.7656	8.80136	7.41285	6.70892	8.88393	8.96614
hsa-miR-624	6.54992	6.75673	5.39116	4.73454	5.44674	6.19843
hsa-miR-628	9.22882	8.80136	9.46545	8.94719	6.66838	7.61808
hsa-miR-629	9.0166	9.22882	9.43454	8.98614	7.61056	7.90287
hsa-miR-631	8.45841	11.1987	6.17325	8.77771	9.02608	7.61808
hsa-miR-632	3.38	11.2366	5.39116	6.08226	5.44674	6.65791
hsa-miR-634	12.1865	12.3856	11.0597	10.0146	10.2624	10.6651
hsa-miR-636	9.0166	9.39846	9.68632	9.48354	9.46202	9.59324
hsa-miR-637	11.3635	11.4745	9.0231	9.58173	9.92287	9.47385
hsa-miR-638	12.3789	12.6691	11.4027	11.5933	11.9951	12.0769
hsa-miR-639	8.7656	7.63731	6.95535	9.22882	9.75146	8.31959
hsa-miR-640	8.06236	8.51788	6.63075	7.2855	6.66838	6.98392
hsa-miR-642	7.50416	8.51788	8.97704	8.90696	9.02608	7.23679
hsa-miR-645	6.54992	8.15241	6.17325	5.58486	5.44674	6.19843
hsa-miR-646	8.7656	8.15241	6.17325	6.93258	6.21751	6.65791
hsa-miR-647	9.0166	9.03299	7.20713	9.22882	7.61056	10.0715
hsa-miR-648	3.38	6.75673	9.19057	6.08226	6.66838	6.65791
hsa-miR-649	7.50416	7.63731	6.95535	5.58486	6.66838	6.19843
hsa-miR-650	7.50416	9.22882	9.22882	8.6833	9.06969	9.14784
hsa-miR-654	9.0166	9.54809	7.73745	8.77771	8.98069	9.26724
hsa-miR-657	8.45841	8.15241	7.41285	8.98614	9.26528	9.22882
hsa-miR-658	13.1748	8.15241	7.58678	6.93258	9.06969	9.06063
hsa-miR-659	8.45841	9.22882	7.20713	8.63322	8.66079	8.80776
hsa-miR-660	6.54992	8.15241	7.41285	6.93258	7.43915	7.61808
hsa-miR-661	8.7656	8.51788	8.97704	8.73141	9.70413	9.26724
hsa-miR-662	9.41265	8.15241	6.95535	8.90696	6.21751	7.23679
hsa-miR-663	12.0157	9.68194	10.4684	10.7611	11.2457	11.285
hsa-miR-668	9.22882	10.279	7.87034	7.12169	9.11166	9.18905
hsa-miR-671	10.081	9.91356	9.73538	9.3486	9.79685	9.77599
hsa-miR-675	11.5935	11.648	9.60847	9.6051	10.7422	10.79
hsa-miR-7	8.45841	3.83153	7.20713	6.43518	7.23641	7.23679
hsa-miR-758	8.7656	8.51788	6.17325	6.08226	6.21751	6.65791
hsa-miR-765	14.0244	13.7246	11.7328	11.7954	11.1577	11.6609
hsa-miR-766	9.0166	11.4431	9.49554	9.31973	9.81887	9.6752
hsa-miR-767-3p	8.45841	8.15241	7.41285	6.08226	6.66838	7.23679
hsa-miR-768-3p	12.9035	13.2122	11.769	12.1818	11.5411	11.736
hsa-miR-768-5p	14.129	14.0608	11.7163	12.1618	11.6258	11.9846
hsa-miR-769-3p	9.22882	9.91356	9.26582	9.02388	9.19112	9.01437
hsa-miR-769-5p	9.41265	9.03299	9.06735	7.12169	9.02608	8.96614
hsa-miR-770-5p	6.54992	8.51788	9.33636	6.43518	7.23641	5.41294
hsa-miR-801	7.50416	8.51788	8.97704	8.58101	8.98069	7.23679
hsa-miR-92	11.9628	12.0599	10.2924	9.96379	10.3195	10.4607
hsa-miR-92b	11.8207	11.4431	7.87034	7.97201	9.92287	9.79985
hsa-miR-93	13.3232	13.5677	11.0597	11.1778	12.0667	11.9319
hsa-miR-96	9.85106	11.5051	9.46545	9.3486	9.06969	9.18905
hsa-miR-98	12.8478	13.2586	11.3806	11.8634	11.8506	11.7821
hsa-miR-99a	8.7656	8.80136	10.576	10.9528	9.84046	9.79985
hsa-miR-99b	11.6955	11.6747	10.1686	10.308	10.2177	10.1434
